# Supplementary material for: Patient feedback surveys among pregnant women in Eswatini to improve antenatal care retention
Source: PLoS One. 2021 Mar 24;16(3):e0248685. doi: 10.1371/journal.pone.0248685 (PMC7990172; doi:10.1371/journal.pone.0248685)
Supplement: S1 Dataset — (XLSX) [file pone.0248685.s001.xlsx]

## Sheet: Swaziland B+ Patient Survey_WID
SubmissionDate	starttime	endtime	duration	Facility	Month	Consent	Ex_01	Ex_02	Ex_03	Q01	Q02	Q03	Q04	Q05	Q06	Q07	Q08	Q09	Q10	Q11	Q12	Q13	Q14	Q15_Pretest	Q15	Q16_Pretest	Q16	Q17_Pretest	Q17	Q18-19_Pretest	Q18	Q19	Q20	Q21	Q22	Q23	Q24	Q25	Q26	Q27	Q28
2017-09-13 03:24:00	2017-09-13 09:03:00	2017-09-13 09:09:00	362	1	1	1	2	1	2	99	2	99	2	99	99	99	2	2	99	99	99	2	99	99		99		99		99			25	1	99	1	2	99	99
2017-09-13 03:24:00	2017-09-13 09:10:00	2017-09-13 09:17:00	417	1	1	1	2	1	1	2	2	2	2	2	2	2	2	2	2	2	2	2	2	1	2	0		1	2	0			32	3	0	0	0	1	1	1	1
2017-09-13 03:24:00	2017-09-13 09:17:00	2017-09-13 09:23:00	340	1	1	1	99	1	3	2	2	2	2	2	2	2	99	2	2	2	2	2	2	99		1	2	1	2	0			30	3	99	1	99	0	1	1	1
2017-09-13 04:09:00	2017-09-13 09:43:00	2017-09-13 09:49:00	349	1	1	1	2	1	7	2	2	2	2	2	2	99	2	2	2	2	2	2	2	1	2	0		0		0			22	1	0	1	99	0	0
2017-09-13 04:32:00	2017-09-13 10:24:00	2017-09-13 10:31:00	454	1	1	1	2	0	2	2	2	2	2	2	2	1	2	2	1	1	2	2	2	1	2	1	0	0		1	2	99	41	5	0	1	2	1	0
2017-09-13 05:19:00	2017-09-13 11:13:00	2017-09-13 11:18:00	337	1	1	1	2	1	5	2	2	2	2	2	2	2	2	2	2	2	2	2	2	1	2	0		0		0			27	2	0	1	2	0	0
2017-09-13 05:24:00	2017-09-13 11:19:00	2017-09-13 11:24:00	294	1	1	1	2	1	3	2	2	2	2	2	2	2	2	2	1	0	2	2	2	1	2	1	2	1	2	0			22	1	1	0	99	1	99
2017-09-13 05:32:00	2017-09-13 11:24:00	2017-09-13 11:32:00	440	1	1	1	2	1	2	2	2	2	2	2	2	2	2	2	2	2	2	2	2	1	2	1	2	1	2	1	2	2	25	2	1	1	2	1	1	1	1
2017-09-13 05:39:00	2017-09-13 11:34:00	2017-09-13 11:39:00	311	1	1	1	2	1	3	2	2	2	2	2	2	2	2	2	2	1	2	2	2	1	2	1	2	1	2	0			27	1	1	1	1	1	1	1	0
2017-09-13 05:50:00	2017-09-13 11:43:00	2017-09-13 11:50:00	410	1	1	1	2	1	7	2	2	2	2	2	2	2	2	2	2	2	0	2	2	1	2	1	1	1	2	0			25	2	1	1	0	1	1	1	0
2017-09-13 05:57:00	2017-09-13 11:51:00	2017-09-13 11:57:00	388	1	1	1	2	0	2	2	2	2	2	2	2	0	2	0	1	0	0	2	2	0		0		0		0			23	2	0	1	1	1	1	1	0
2017-09-14 03:55:00	2017-09-14 09:26:00	2017-09-14 09:39:00	754	1	1	1	2	1	2	2	2	2	2	2	2	99	2	2	2	1	2	2	2	1	2	0		1	2	0			19	2	0	0	2	0	1	1	0
2017-09-14 03:55:00	2017-09-14 09:39:00	2017-09-14 09:46:00	401	1	1	1	0	1	3	2	2	2	2	2	2	2	1	0	2	2	2	2	2	1	0	0		1	0	0			25	2	1	1	2	1	0
2017-09-14 03:55:00	2017-09-14 09:46:00	2017-09-14 09:54:00	440	1	1	1	2	99	3	2	2	2	2	2	2	2	2	2	2	0	2	2	2	1	2	99		1	2	99			18	1	99	1	99	99	1	1	99
2017-09-14 04:18:00	2017-09-14 10:04:00	2017-09-14 10:11:00	388	1	1	1	2	0	3	2	2	2	2	2	2	2	2	2	2	2	2	2	2	0		0		0		0			23	2	0	1	99	0	0
2017-09-14 04:18:00	2017-09-14 10:11:00	2017-09-14 10:18:00	456	1	1	1	2	1	2	2	2	2	2	2	2	2	2	2	2	2	2	2	2	1	2	1	2	1	2	1	2	2	33	5	0	1	2	1	1	1	1
2017-09-14 04:44:00	2017-09-14 10:36:00	2017-09-14 10:43:00	431	1	1	1	2	1	5	2	2	2	2	2	99	2	2	2	2	2	2	2	2	1	2	1	2	1	2	99			26	3	0	1	2	1	0
2017-09-14 05:14:00	2017-09-14 11:06:00	2017-09-14 11:14:00	503	1	1	1	2	1	2	2	2	2	2	2	2	2	1	2	2	2	2	2	2	0		1	2	1	2	0			23	3	0	1	1	0	1	0
2017-09-14 05:33:00	2017-09-14 11:18:00	2017-09-14 11:24:00	344	1	1	1	1	1	5	2	2	2	2	2	2	2	2	2	2	2	2	2	2	99		1	2	99		1	2	2	20	1	1	1	99	1	0
2017-09-14 05:33:00	2017-09-14 11:24:00	2017-09-14 11:33:00	517	1	1	1	2	1	2	2	2	2	2	2	2	2	2	2	2	2	2	2	2	1	2	1	2	1	2	1	2	2	28	3	1	1	2	1	1	1	1
2017-09-14 05:42:00	2017-09-14 11:37:00	2017-09-14 11:42:00	307	1	1	1	2	1	1	2	2	2	2	2	2	2	2	2	2	2	2	2	2	1	2	1	2	1	2	1	2	2	31	2	1	1	2	1	1	1	1
2017-09-14 05:48:00	2017-09-14 11:43:00	2017-09-14 11:47:00	279	1	1	1	1	1	2	2	2	2	1	1	2	1	2	2	2	1	2	2	2	1	2	1	2	1	2	1	2	2	29	1	1	1	1	1	1	0
2017-09-14 05:55:00	2017-09-14 11:48:00	2017-09-14 11:54:00	397	1	1	1	1	0	3	2	2	2	2	2	2	2	2	2	2	0	2	2	2	1	2	1	2	1	2	1	2	2	27	2	0	1	2	1	1	1	1
2017-09-14 06:15:00	2017-09-14 12:09:00	2017-09-14 12:15:00	367	1	1	1	99	1	1	2	2	2	2	2	2	2	2	2	2	2	2	2	2	1	2	1	2	0		0			27	2	1	1	2	1	1	1	1
2017-09-14 06:25:00	2017-09-14 12:20:00	2017-09-14 12:25:00	322	1	1	1	2	1	3	2	2	2	2	2	2	2	2	2	2	2	2	2	2	1	2	1	2	1	2	1	2	2	18	2	0	1	0	1	0
2017-09-15 02:32:00	2017-09-15 08:25:00	2017-09-15 08:32:00	401	1	1	1	2	1	3	2	2	2	2	2	2	2	2	2	2	2	99	2	2	1	2	1	2	1	2	0			26	2	1	1	99	99	99
2017-09-15 02:56:00	2017-09-15 08:47:00	2017-09-15 08:54:00	395	1	1	1	2	1	5	2	2	2	2	2	2	2	99	2	2	2	0	2	2	1	2	0		1	2	0			25	2	0	1	0	0	0
2017-09-15 03:03:00	2017-09-15 08:57:00	2017-09-15 09:03:00	392	1	1	1	2	0	3	2	2	99	99	99	2	2	2	2	99	2	2	2	99	99		0		0		0			23	2	0	1	99	0	0
2017-09-15 04:09:00	2017-09-15 09:41:00	2017-09-15 10:09:00	1712	1	1	1	2	1	3	1	2	2	2	2	2	2	2	2	2	1	1	2	2	1	2	1	2	1	2	0			34	3	0	1	0	0	99
2017-09-15 04:19:00	2017-09-15 10:10:00	2017-09-15 10:18:00	507	1	1	1	2	0	1	2	2	2	2	2	2	0	2	2	2	2	99	2	2	1	2	1	2	99		0			35	4	1	1	1	1	99
2017-09-18 03:12:00	2017-09-18 08:45:00	2017-09-18 08:51:00	322	1	1	1	2	1	3	2	2	2	2	2	2	2	99	2	2	2	2	2	99	99		1	2	1	2	0			29	1	0	1	1	99	0
2017-09-18 03:12:00	2017-09-18 08:52:00	2017-09-18 09:01:00	544	1	1	1	2	1	2	2	2	2	2	2	2	2	99	2	2	99	99	2	2	1	2	1	2	1	2	99			26	3	99	99	99	1	99
2017-09-18 03:12:00	2017-09-18 09:01:00	2017-09-18 09:06:00	325	1	1	1	2	1	4	2	2	2	2	2	2	2	2	2	2	2	2	2	2	1	2	0		0		0			32	2	0	1	99	0	1	1	1
2017-09-18 03:12:00	2017-09-18 09:06:00	2017-09-18 09:12:00	334	1	1	1	2	0	5	2	2	0	2	2	0	0	0	2	0	2	0	2	0	1	2	0		0		0			22	3	0	1	0	0	1	1	0
2017-09-18 03:20:00	2017-09-18 09:13:00	2017-09-18 09:20:00	417	1	1	1	99	1	3	2	2	2	99	2	2	99	99	2	2	2	99	2	99	1	2	99		0		0			24	2	0	1	0	0	1	0
2017-09-18 03:55:00	2017-09-18 09:26:00	2017-09-18 09:34:00	439	1	1	1	1	1	1	0	2	2	2	2	2	2	1	2	2	2	0	2	99	99		0		0		0			17	1	99	1	1	0	0
2017-09-18 03:55:00	2017-09-18 09:34:00	2017-09-18 09:43:00	538	1	1	1	99	1	5	2	2	2	2	2	2	2	2	2	2	2	2	2	2	1	2	1	2	1	2	1	2	2			0	1	0	1	0
2017-09-18 03:55:00	2017-09-18 09:43:00	2017-09-18 09:49:00	334	1	1	1	1	1	5	2	2	2	2	1	2	2	99	2	1	99	0	2	99	0		0		0		0			32	2	0	1	2	1	0
2017-09-18 03:55:00	2017-09-18 09:49:00	2017-09-18 09:55:00	367	1	1	1	1	1	3	1	2	2	2	2	99	99	1	2	99	99	99	2	99	99		0		1	99	0			21	1	0	1	99	0	0
2017-09-18 04:21:00	2017-09-18 10:11:00	2017-09-18 10:20:00	562	1	1	1	1	1	5	1	2	2	2	1	2	2	2	2	1	0	2	2	2	1	2	1	2	1	2	1	2	1	27	1	1	99	1	1	1	1	1
2017-09-18 04:29:00	2017-09-18 10:21:00	2017-09-18 10:28:00	424	1	1	1	0	1	5	2	2	2	2	2	2	2	2	2	2	2	2	2	2	1	2	1	2	1	2	1	2	2	34	5	0	1	0	1	0
2017-09-18 04:39:00	2017-09-18 10:31:00	2017-09-18 10:38:00	391	1	1	1	99	1	3	99	2	2	2	1	2	2	0	2	2	0	2	2	2	0		1	2	99		0					0	1	99	1	0
2017-09-18 04:58:00	2017-09-18 10:51:00	2017-09-18 10:58:00	415	1	1	1	2	1	4	2	2	2	2	2	2	2	2	2	2	2	2	2	2	1	2	1	2	1	2	1	2	2	29	2	1	1	99	1	99
2017-09-18 05:32:00	2017-09-18 11:07:00	2017-09-18 11:15:00	426	1	1	1	2	1	4	2	2	2	2	2	2	2	2	2	2	2	1	2	2	1	2	1	2	0		1	2	2	32	2	1	1	1	1	1	1	1
2017-09-18 05:32:00	2017-09-18 11:16:00	2017-09-18 11:23:00	388	1	1	1	0	0	1	2	1	2	2	2	2	2	2	2	1	2	2	1	2	0		1	2	0		1	2	0	21	1	1	0	1	1	1	1	1
2017-09-18 05:32:00	2017-09-18 11:24:00	2017-09-18 11:32:00	486	1	1	1	2	1	2	2	2	2	2	2	2	2	2	2	2	1	2	2	2	1	2	1	1	1	2	0			24	2	0	1	2	0	1	1	1
2017-09-18 05:37:00	2017-09-18 09:06:00	2017-09-18 09:37:00	353	1	1	1	2	1	2	2	2	2	2	2	2	2	2	2	2	2	2	2	0	1	2	0		0		1	2	2	24	2	0	1	0	0	1	1	1
2017-09-18 05:37:00	2017-09-18 10:14:00	2017-09-18 10:22:00	448	1	1	1	2	0	7	2	2	2	2	2	2	1	2	2	2	2	2	2	2	1	2	0		0		0			20	2	0	1	1	0	0
2017-09-18 05:37:00	2017-09-18 10:37:00	2017-09-18 10:42:00	343	1	1	1	2	0	3	2	2	2	2	2	2	2	2	2	1	2	2	2	2	1	2	0		0		1	2	2	25	1	1	1	1	0	0
2017-09-18 05:37:00	2017-09-18 10:52:00	2017-09-18 10:58:00	389	1	1	1	0	0	7	0	0	0	0	0	0	0	99	0	0	1	0	0	0	0		1	0	99		99			18	1	99	0	99	0	0
2017-09-18 05:37:00	2017-09-18 11:12:00	2017-09-18 11:19:00	443	1	1	1	1	1	2	2	2	2	2	2	2	2	2	2	2	1	2	2	2	1	2	0		1	2	1	2	2	25	3	0	1	1	0	1	1	1
2017-09-18 05:59:00	2017-09-18 11:52:00	2017-09-18 11:59:00	390	1	1	1	0	1	3	2	2	2	2	2	2	2	2	2	2	0	2	2	2	1	2	1	2	1	2	1	2	2	29		1	1	1	1	99
2017-09-18 06:14:00	2017-09-18 12:08:00	2017-09-18 12:14:00	311	1	1	1	2	1	0	99	2	2	2	2	2	2	99	2	2	2	99	2	2	1	2	1	2	0		0			19	1	0	1	99	1	0
2017-09-18 06:16:00	2017-09-18 11:18:00	2017-09-18 11:24:00	358	1	1	1	2	1	2	2	2	2	2	2	2	2	2	2	2	2	2	2	2	0		1	2	1	2	1	2	2	27	4	1	1	0	1	1	1	1
2017-09-19 03:40:00	2017-09-19 09:24:00	2017-09-19 09:32:00	458	1	1	1	0	1	5	2	2	2	2	2	2	2	2	2	2	2	2	2	2	1	2	1	2	1	2	1	2	2	24	2	0	1	99	0	1	1	1
2017-09-19 04:42:00	2017-09-19 10:32:00	2017-09-19 10:39:00	467	1	1	1	2	1	3	2	2	2	2	2	2	1	1	2	2	2	99	2	99	0		0		0		1	2	2	23	1	0	1	1	0	0
2017-09-19 04:54:00	2017-09-19 10:47:00	2017-09-19 10:53:00	380	1	1	1	2	1	7	2	2	2	2	2	2	2	2	2	2	2	2	2	2	1	2	1	2	1	2	99			41	4	0	1	0	1	1	1	1
2017-09-19 05:04:00	2017-09-19 10:57:00	2017-09-19 11:04:00	399	1	1	1	2	0	1	2	2	2	2	2	2	2	2	2	2	2	2	2	2	1	2	1	2	1	2	1	2	2	34	3	1	0	0	1	1	0
2017-09-19 05:13:00	2017-09-19 11:06:00	2017-09-19 11:13:00	397	1	1	1	2	0	18	2	2	2	2	2	2	2	2	2	2	2	2	2	2	1	2	1	2	1	2	1	2	2	25	2	1	1	2	0	1	1	1
2017-09-19 05:52:00	2017-09-19 11:42:00	2017-09-19 11:52:00	563	1	1	1	1	1	1	2	2	2	2	2	2	2	2	2	2	2	2	2	1	1	2	1	2	0		1	1	2	23	2	0	1	0	1	0
2017-09-19 05:58:00	2017-09-19 11:49:00	2017-09-19 11:57:00	485	1	1	1	0	0	33	2	2	2	2	2	2	0	2	2	2	0	0	2	2	1	2	1	2	1	0	99			19	1	1	1	1	1	99
2017-09-19 06:07:00	2017-09-19 11:59:00	2017-09-19 12:07:00	433	1	1	1	0	1	3	2	2	2	2	2	2	2	2	2	2	2	2	2	2	1	2	1	2	0		1	2	2	32	3	1	1	2	1	1	1	1
2017-09-20 03:16:00	2017-09-20 09:02:00	2017-09-20 09:14:00	721	1	1	1	2	1	1	2	2	2	2	2	2	2	99	2	2	2	2	2	2	1	2	99		99		0			32	3	0	1	99	0	1	1	1
2017-09-20 03:37:00	2017-09-20 09:30:00	2017-09-20 09:36:00	329	1	1	1	2	1	2	0	2	2	2	2	2	2	2	2	2	2	2	2	2	1	2	1	2	1	2	1	2	2	27	2	99	1	99	99	1	1	0
2017-09-20 03:44:00	2017-09-20 09:29:00	2017-09-20 09:35:00	352	1	1	1	0	1	7	2	1	2	2	1	2	2	2	2	2	2	1	2	2	1	2	1	2	1	2	0			25	1	0	1	2	1	0
2017-09-20 03:44:00	2017-09-20 09:35:00	2017-09-20 09:41:00	389	1	1	1	2	1	4	2	2	2	2	2	2	2	2	2	2	2	2	2	2	1	2	1	2	0		0			37	5	0	0	2	1	0
2017-09-20 04:08:00	2017-09-20 09:59:00	2017-09-20 10:08:00	549	1	1	1	1	1	2	2	2	2	2	2	2	2	2	2	2	2	1	2	2	1	2	0		1	2	0			21	2	0	1	2	0	1	0
2017-09-20 04:10:00	2017-09-20 10:04:00	2017-09-20 10:09:00	326	1	1	1	2	0	6	2	2	2	2	2	2	2	2	2	2	1	2	2	2	1	2	1	2	1	2	1	2	2	17	1	1	1	99	1	99
2017-09-20 04:29:00	2017-09-20 10:23:00	2017-09-20 10:29:00	363	1	1	1	2	1	5	2	2	2	2	2	2	2	2	2	2	2	2	2	2	1	2	1	2	1	2	0			29	2	1	1	0	1	0
2017-09-20 04:35:00	2017-09-20 10:27:00	2017-09-20 10:35:00	507	1	1	1	0	1	5	2	2	2	2	2	2	2	2	2	2	0	2	2	2	1	2	1	2	1	2	1	2	2	20	2	0	1	1	1	0
2017-09-20 04:55:00	2017-09-20 10:48:00	2017-09-20 10:55:00	402	1	1	1	0	1	2	2	2	2	2	2	2	2	2	2	2	2	2	2	0	1	0	1	2	1	2	0			21	1	0	1	0	1	0
2017-09-20 07:00:00	2017-09-20 12:54:00	2017-09-20 13:00:00	340	1	1	1	2	1	1	2	2	2	2	2	2	2	2	2	2	2	2	2	2	1	2	0		0		0			28	1	0	1	99	0	0
2017-09-21 02:33:00	2017-09-21 08:25:00	2017-09-21 08:32:00	438	1	1	1	2	1	3	2	2	2	2	2	2	2	2	2	2	2	2	2	2	1	2	0		0		0			19	1	0	1	1	0	0
2017-09-21 02:50:00	2017-09-21 08:43:00	2017-09-21 08:50:00	395	1	1	1	2	1	5	2	2	2	2	2	2	2	2	2	2	2	2	2	2	1	2	0		0		0			33	3	1	1	0	0	1	0
2017-09-21 02:56:00	2017-09-21 08:49:00	2017-09-21 08:55:00	393	1	1	1	2	0	3	2	2	2	2	2	2	1	1	2	2	2	2	2	2	0		0		0		1	99	2	28	2	0	1	1	0	1	1	1
2017-09-21 03:32:00	2017-09-21 09:20:00	2017-09-21 09:31:00	657	1	1	1	2	1	3	2	1	2	2	2	1	0	99	2	99	99	99	99	2	1	2	0		1	0	0					1	1	2	1	0
2017-09-21 03:53:00	2017-09-21 09:47:00	2017-09-21 09:52:00	352	1	1	1	2	1	1	2	2	2	2	2	2	1	1	2	2	2	2	2	2	1	2	1	2	1	2	1	2	2	20	2	0	1	1	1	0
2017-09-21 03:56:00	2017-09-21 09:49:00	2017-09-21 09:56:00	443	1	1	1	2	0	3	2	2	2	2	2	2	2	2	2	2	2	1	2	2	1	2	0		0		0			28	3	1	1	1	0	1	1	1
2017-09-21 04:04:00	2017-09-21 09:57:00	2017-09-21 10:04:00	441	1	1	1	2	1	7	2	2	2	2	2	1	0	2	2	2	2	0	2	0	0		0		0		0			24	6	0	1	2	0	1	1	0
2017-09-21 04:14:00	2017-09-21 10:09:00	2017-09-21 10:14:00	302	1	1	1	2	1	1	2	2	2	2	2	2	2	2	2	2	2	2	2	2	1	2	1	2	0		0			20	2	1	1	2	0	0
2017-09-21 04:29:00	2017-09-21 10:23:00	2017-09-21 10:29:00	368	1	1	1	2	1	7	2	2	2	2	99	2	99	99	2	99	2	99	2	2	1	2	1	2	0		1	2	99	30	2	1	1	99	1	99
2017-09-21 04:39:00	2017-09-21 10:33:00	2017-09-21 10:39:00	348	1	1	1	2	1	1	2	2	2	2	2	2	2	99	2	2	2	2	2	99	1	2	1	2	99		99			23	2	1	1	99	1	99
2017-09-21 04:56:00	2017-09-21 10:51:00	2017-09-21 10:55:00	276	1	1	1	2	1	3	2	2	2	2	2	2	2	2	2	2	0	2	2	2	1	2	1	2	1	2	0					1	1	1	1	0
2017-09-21 05:06:00	2017-09-21 10:59:00	2017-09-21 11:06:00	412	1	1	1	2	1	7	2	2	2	2	2	99	2	2	2	2	2	2	2	2	1	2	1	2	1	2	1	2	2	27	3	0	1	0	1	1	1	1
2017-09-22 06:09:00	2017-09-22 10:02:00	2017-09-22 10:10:00	445	1	1	1	1	0	0	2	2	2	2	2	2	2	2	2	2	2	2	2	2	1	2	1	2	1	2	1	2	2	23	2	1	0	1	1	0
2017-09-22 06:09:00	2017-09-22 10:13:00	2017-09-22 10:23:00	570	1	1	1	0	1	1	1	1	1	2	1	1	1	1	1	1	1	2	1	1	1	1	1	1	1	1	1	1	1	27	5	1	1	99	1	0
2017-09-25 03:07:00	2017-09-25 09:00:00	2017-09-25 09:07:00	440	1	1	1	1	1	2	2	2	2	2	2	2	2	2	2	2	2	2	2	2	1	2	1	2	1	2	1	2	2	31	3	1	1	2	0	0
2017-09-25 03:10:00	2017-09-25 09:02:00	2017-09-25 09:08:00	327	1	1	1	2	0	2	2	2	2	2	2	2	99	0	2	1	2	99	2	99	1	2	0		1	2	0			23	1	0	0	0	0	0
2017-09-25 03:18:00	2017-09-25 09:12:00	2017-09-25 09:18:00	378	1	1	1	2	0	1	2	2	2	2	2	2	2	1	2	2	1	2	2	2	0		0		0		1	2	2	35	1	0	0	2	0	1	1	1
2017-09-25 03:28:00	2017-09-25 09:19:00	2017-09-25 09:28:00	533	1	1	1	0	1	4	0	0	0	0	0	0	0	0	0	0	0	0	0	0	1	0	1	2	1	2	0			24	2	1	1	2	1	1	1	1
2017-09-25 03:40:00	2017-09-25 09:33:00	2017-09-25 09:40:00	422	1	1	1	2	1	3	2	2	2	2	2	2	2	2	2	2	2	2	2	2	1	2	1	2	0		0			31	3	0	1	1	0	1	1	1
2017-09-25 03:41:00	2017-09-25 09:35:00	2017-09-25 09:41:00	358	1	1	1	2	1	7	2	2	2	2	2	2	2	2	2	2	2	2	2	2	1	2	1	2	1	2	1	2	2	35	4	0	1	2	1	1	1	99
2017-09-25 03:45:00	2017-09-25 09:40:00	2017-09-25 09:45:00	316	1	1	1	99	1	1	2	2	2	2	2	2	99	99	2	2	2	2	2	99	99		0		1	2	0			20	2	0	0	99	1	99
2017-09-25 04:16:00	2017-09-25 10:10:00	2017-09-25 10:16:00	372	1	1	1	0	1	2	0	2	0	2	0	2	0	0	2	2	2	2	2	2	1	2	1	2	1	2	0			35	3	0	1	2	1	0
2017-09-25 04:33:00	2017-09-25 10:27:00	2017-09-25 10:33:00	373	1	1	1	2	1	4	2	2	2	2	2	2	2	1	2	2	0	2	2	2	1	2	1	2	1	2	1	2	2	24	2	1	1	0	1	0
2017-09-25 04:45:00	2017-09-25 10:38:00	2017-09-25 10:45:00	367	1	1	1	1	0	0	2	2	2	2	2	2	2	2	2	2	2	2	2	2	1	2	0		0		1	2	1	30	3	0	1	1	0	99
2017-09-25 04:51:00	2017-09-25 10:46:00	2017-09-25 10:51:00	295	1	1	1	0	1	2	2	2	2	2	2	2	0	0	2	1	2	1	2	0	0		0		0		0			19	1	0	1	0	0	0
2017-09-25 06:17:00	2017-09-25 12:11:00	2017-09-25 12:16:00	309	1	1	1	99	1	1	2	2	2	2	2	2	2	2	2	2	1	2	2	2	1	2	1	2	99		99			25	1	1	1	99	1	99
2017-09-26 03:06:00	2017-09-26 08:54:00	2017-09-26 09:06:00	725	1	1	1	2	1	2	2	2	2	2	2	2	2	2	2	2	2	2	99	2	1	2	1	2	1	2	1	2	2	29	3	0	0	1	1	1	1	1
2017-09-26 03:10:00	2017-09-26 09:03:00	2017-09-26 09:10:00	397	1	1	1	1	1	3	2	2	2	2	2	2	2	2	2	2	2	0	2	2	1	2	0		0		0			23	1	0	1	0	0	99
2017-09-26 03:13:00	2017-09-26 09:08:00	2017-09-26 09:13:00	327	1	1	1	2	1	2	2	2	2	2	2	2	2	2	2	2	2	2	2	2	1	2	1	2	0		0			25	3	0	1	2	0	1	1	0
2017-09-26 03:44:00	2017-09-26 09:39:00	2017-09-26 09:44:00	343	1	1	1	2	1	3	0	2	2	2	2	2	2	0	0	99	0	2	2	2	0		1	0	1	2	0			20	1	0	1	0	1	0
2017-09-26 04:00:00	2017-09-26 09:55:00	2017-09-26 10:00:00	304	1	1	1	99	1	1	2	2	2	2	2	2	2	2	2	2	2	2	2	2	1	2	0		0		0			30	1	0	1	99	0	0
2017-09-26 04:04:00	2017-09-26 09:58:00	2017-09-26 10:04:00	340	1	1	1	1	1	7	2	2	2	2	2	2	2	1	2	2	2	1	2	2	0		1	2	1	2	0			18	1	0	1	2	0	99
2017-09-26 04:25:00	2017-09-26 10:20:00	2017-09-26 10:25:00	317	1	1	1	2	1	1	0	2	2	2	2	2	2	2	2	2	0	1	2	2	1	2	1	2	1	2	0			27	2	1	1	1	1	0
2017-09-26 04:32:00	2017-09-26 10:21:00	2017-09-26 10:26:00	335	1	1	1	2	0	7	2	2	2	2	2	2	2	2	2	2	0	2	2	2	1	2	99		1	2	0			21	1	1	1	2	99	99
2017-09-26 04:32:00	2017-09-26 10:27:00	2017-09-26 10:32:00	289	1	1	1	2	1	7	99	2	2	2	2	2	2	2	2	2	2	2	2	2	1	2	1	2	1	2	0			20	1	1	1	99	1	99
2017-09-26 04:33:00	2017-09-26 10:26:00	2017-09-26 10:33:00	409	1	1	1	1	1	7	1	2	2	2	2	2	2	2	2	2	1	2	2	2	1	2	1	2	0		1	2	0	32	4	0	1	0	1	0
2017-09-27 03:11:00	2017-09-27 08:52:00	2017-09-27 08:59:00	392	1	1	1	1	1	3	2	2	2	2	2	2	1	2	2	2	2	2	2	2	1	2	1	2	0		1	2	1	26	2	0	1	1	0	0
2017-09-27 03:12:00	2017-09-27 08:24:00	2017-09-27 08:28:00	242	1	1	1	1	0	3	2	2	2	2	2	2	2	2	2	2	2	1	2	2	1	2	1	2	0		0			29	1	1	1	99	1	1	1	1
2017-09-27 03:12:00	2017-09-27 08:47:00	2017-09-27 08:54:00	414	1	1	1	0	1	5	2	2	2	2	2	2	2	2	2	2	2	2	2	2	1	2	0		0		0			33	4	0	1	1	0	1	1	1
2017-09-27 03:12:00	2017-09-27 09:03:00	2017-09-27 09:09:00	307	1	1	1	2	1	1	2	2	2	2	99	2	2	2	2	2	2	99	2	2	1	2	0		0		0			21	1	0	1	99	0	0
2017-09-27 04:41:00	2017-09-27 10:33:00	2017-09-27 10:41:00	446	1	1	1	2	1	0	2	2	2	2	2	2	2	2	2	2	2	2	2	2	1	2	1	2	1	2	0			23	1	0	1	0	0	99
2017-09-27 04:54:00	2017-09-27 10:48:00	2017-09-27 10:53:00	305	1	1	1	2	0	2	2	2	2	2	2	2	2	2	2	2	2	2	2	2	1	2	1	2	1	2	0			21	2	1	1	1	1	99
2017-09-27 05:07:00	2017-09-27 11:01:00	2017-09-27 11:07:00	408	1	1	1	2	0	5	2	2	2	1	2	2	1	99	2	2	2	2	2	2	1	2	0		0		0			19	1	1	1	2	0	0
2017-09-27 05:15:00	2017-09-27 11:09:00	2017-09-27 11:15:00	342	1	1	1	2	1	2	2	2	2	2	2	2	2	2	2	2	2	2	2	2	1	2	0		1	2	1	2	2	21	2	0	1	2	1	1	1	1
2017-09-27 05:27:00	2017-09-27 11:21:00	2017-09-27 11:27:00	326	1	1	1	2	1	2	2	2	2	2	2	2	2	2	2	2	2	2	2	2	1	2	1	2	1	2	1	2	2	30	3	99	1	2	1	1	1	1
2017-09-27 05:33:00	2017-09-27 11:28:00	2017-09-27 11:33:00	329	1	1	1	99	1	2	2	2	2	2	2	2	2	2	2	2	2	2	2	2	1	2	1	2	0		1	2	2	27	4	0	1	2	1	99
2017-09-27 05:50:00	2017-09-27 11:42:00	2017-09-27 11:50:00	440	1	1	1	0	1	3	2	2	2	2	2	2	2	2	2	2	0	2	2	2	1	2	1	2	1	2	0			25	3	0	0	0	1	0
2017-09-27 05:54:00	2017-09-27 11:50:00	2017-09-27 11:54:00	225	1	1	1	2	1	7	2	2	2	2	2	2	1	2	2	2	2	2	2	2	1	2	1	1	1	2	99			17	1	1	1	2	1	99
2017-09-28 03:22:00	2017-09-28 09:15:00	2017-09-28 09:22:00	462	1	1	1	0	1	1	0	2	2	2	2	2	2	2	2	2	0	0	2	2	1	2	0		1	2	1	2	2	29	3	0	1	0	0	1	1	1
2017-09-28 03:29:00	2017-09-28 09:04:00	2017-09-28 09:10:00	324	1	1	1	1	1	7	2	2	2	1	2	1	0	0	1	2	0	0	2	2	0		1	2	0		0			24	1	0	1	99	1	0
2017-09-28 03:29:00	2017-09-28 09:11:00	2017-09-28 09:20:00	565	1	1	1	1	0	7	0	2	2	2	2	2	2	2	2	2	2	99	2	2	1	2	1	2	1	2	1	2	2	23	2	0	0	1	1	1	1	1
2017-09-28 03:29:00	2017-09-28 09:21:00	2017-09-28 09:28:00	441	1	1	1	2	1	3	2	2	2	2	2	2	2	2	2	2	2	2	2	2	1	2	0		1	2	0			25	2	0	1	0	1	1	1	1
2017-09-28 03:47:00	2017-09-28 09:36:00	2017-09-28 09:46:00	643	1	1	1	99	1	2	2	2	2	2	2	2	2	2	2	2	2	2	2	2	1	2	0		0		1	2	2	36	3	0	1	2	0	1	1	1
2017-09-28 04:27:00	2017-09-28 10:19:00	2017-09-28 10:27:00	434	1	1	1	0	1	7	0	2	2	2	2	2	2	2	2	2	2	2	2	2	0		1	2	1	2	1	2	2	29	3	0	1	0	1	1	1	1
2017-09-28 05:27:00	2017-09-28 11:20:00	2017-09-28 11:27:00	435	1	1	1	99	1	1	2	2	2	2	2	2	2	2	99	2	2	99	1	2	1	2	1	2	99		0			31	1	1	1	99	1	0
2017-09-28 05:38:00	2017-09-28 11:32:00	2017-09-28 11:38:00	384	1	1	1	2	1	3	2	2	2	2	2	2	2	2	2	2	2	99	2	2	1	2	1	2	1	2	99			32	3	1	1	99	1	0
2017-09-28 05:40:00	2017-09-28 11:28:00	2017-09-28 11:40:00	697	1	1	1	2	1	3	2	2	2	2	2	2	2	2	2	2	2	2	2	2	1	2	1	2	1	2	1	2	2	40	6	1	1	2	1	0
2017-09-28 05:45:00	2017-09-28 11:39:00	2017-09-28 11:44:00	315	1	1	1	2	1	3	2	2	2	2	2	2	2	2	1	2	1	2	2	2	0		1	2	0		0			21	2	1	0	0	1	0
2017-09-28 08:08:00	2017-09-28 11:05:00	2017-09-28 11:11:00	369	1	1	1	2	1	0	0	2	2	2	2	2	2	2	2	2	2	2	2	2	1	2	1	2	1	2	1	2	2	24	1	0	0	0	0	1	1	1
2017-09-29 03:05:00	2017-09-29 08:58:00	2017-09-29 09:05:00	444	1	1	1	99	1	7	2	2	2	2	2	2	2	2	2	2	2	2	2	2	1	2	1	2	1	2	1	2	2	30	2	0	0	2	0	99
2017-09-29 03:16:00	2017-09-29 09:09:00	2017-09-29 09:16:00	411	1	1	1	0	1	0	2	2	2	2	2	2	2	0	2	2	2	0	2	1	1	2	0		1	2	99			30	5	0	1	1	99	0
2017-09-29 04:00:00	2017-09-29 09:52:00	2017-09-29 09:59:00	443	1	1	1	0	0	2	2	2	2	2	2	2	2	2	2	2	2	99	2	99	1	2	0		1	2	0			25	2	0	1	0	0	1	1	0
2017-09-29 04:11:00	2017-09-29 10:03:00	2017-09-29 10:11:00	461	1	1	1	1	1	3	2	2	2	2	2	2	2	1	1	2	1	2	2	2	1	2	1	2	1	2	1	2	2	21	2	0	0	0	0	0
2017-09-29 04:45:00	2017-09-29 10:39:00	2017-09-29 10:45:00	336	1	1	1	0	1	7	2	2	2	2	2	99	99	99	2	99	2	99	2	99	1	2	99		1	2	99			20	1	0	1	0	0	0
2017-09-29 05:13:00	2017-09-29 11:04:00	2017-09-29 11:13:00	497	1	1	1	2	1	3	2	2	2	2	2	2	2	2	2	2	1	2	2	2	1	2	1	2	1	2	1	2	2	35	4	0	1	1	1	1	1	0
2017-09-29 05:23:00	2017-09-29 09:02:00	2017-09-29 09:09:00	432	1	1	1	2	1	5	99	2	2	2	2	2	99	99	2	2	99	99	2	99	1	2	1	2	99		1	2	1	29	2	99	1	1	1	1	1	1
2017-10-02 05:16:00	2017-10-02 11:10:00	2017-10-02 11:16:00	355	1	1	1	2	1	2	2	2	2	2	2	2	2	1	2	2	2	2	2	2	1	2	1	1	0		1	2	2	24	3	1	1	1	1	1	1	1
2017-10-02 05:22:00	2017-10-02 11:17:00	2017-10-02 11:22:00	338	1	1	1	2	1	4	2	2	2	2	2	2	2	2	2	2	2	2	2	2	1	2	1	2	1	2	1	2	2	27	3	1	1	0	1	99
2017-10-02 05:27:00	2017-10-02 11:14:00	2017-10-02 11:20:00	384	1	1	1	99	1	5	99	2	2	2	2	2	2	2	2	2	2	2	2	2	1	2	1	2	1	2	1	2	2	25	1	1	1	2	1	1	1	1
2017-10-02 05:27:00	2017-10-02 11:20:00	2017-10-02 11:27:00	399	1	1	1	2	1	1	2	2	2	2	2	2	2	2	2	2	2	2	2	2	1	2	1	2	1	2	1	2	2	29	6	0	0	2	0	1	1	1
2017-10-02 05:31:00	2017-10-02 11:25:00	2017-10-02 11:31:00	340	1	1	1	2	1	2	2	2	2	2	2	2	2	1	2	2	2	2	2	2	1	2	1	2	0		0			24	2	1	1	1	1	0
2017-10-02 05:45:00	2017-10-02 11:39:00	2017-10-02 11:45:00	321	1	1	1	2	1	2	2	2	2	2	2	2	1	2	2	2	2	2	2	2	1	2	1	2	0		1	2	2	28	3	0	0	1	1	99
2017-10-03 03:10:00	2017-10-03 09:03:00	2017-10-03 09:09:00	319	1	1	1	2	1	5	2	2	2	2	2	2	2	2	2	2	2	2	2	2	1	2	0		0		0			24	2	1	1	0	0	1	1	1
2017-10-03 03:28:00	2017-10-03 09:22:00	2017-10-03 09:28:00	348	1	1	1	2	1	1	2	2	2	2	2	2	2	2	2	2	2	1	2	1	0		0		0		0			27	4	0	0	2	0	1	1	1
2017-10-03 03:37:00	2017-10-03 09:31:00	2017-10-03 09:37:00	337	1	1	1	1	1	1	99	2	2	1	2	2	99	2	2	99	2	2	2	99	1	2	99		99		99			24	1	0	1	99	0	0
2017-10-03 03:44:00	2017-10-03 09:39:00	2017-10-03 09:44:00	311	1	1	1	2	1	2	2	2	2	2	2	2	2	2	2	2	2	2	2	2	1	2	0		0		0			27	3	0	1	99	0	0
2017-10-03 03:46:00	2017-10-03 09:41:00	2017-10-03 09:46:00	297	1	1	1	2	1	3	2	2	2	2	2	2	2	2	2	2	1	2	2	2	1	2	1	2	0		99			22	1	1	1	1	0	0
2017-10-03 03:55:00	2017-10-03 09:50:00	2017-10-03 09:55:00	313	1	1	1	2	0	6	2	2	2	2	2	2	2	2	2	2	2	2	2	2	0		0		1	2	1	2	2	37	5	0	0	99	0	1	0
2017-10-03 04:05:00	2017-10-03 09:58:00	2017-10-03 10:05:00	410	1	1	1	0	1	7	2	2	2	2	2	2	2	2	2	2	0	2	2	2	0		0		0		1	2	2	20	1	1	1	0	0	0
2017-10-03 05:12:00	2017-10-03 11:06:00	2017-10-03 11:11:00	314	1	1	1	2	0	5	2	2	2	2	2	2	2	2	1	2	2	2	1	2	1	2	1	2	1	2	0			23	1	1	1	1	1	99
2017-10-03 05:17:00	2017-10-03 11:11:00	2017-10-03 11:17:00	384	1	1	1	2	1	1	2	2	2	2	2	2	2	2	2	2	2	2	2	2	1	2	1	2	1	2	1	2	2	23	3	1	1	0	1	0
2017-10-03 05:21:00	2017-10-03 11:15:00	2017-10-03 11:21:00	341	1	1	1	99	1	2	2	2	2	2	2	2	2	2	2	2	1	2	2	2	1	2	1	2	1	2	0			19	1	1	1	1	1	99
2017-10-03 05:21:00	2017-10-03 11:17:00	2017-10-03 11:21:00	223	1	1	1	2	1	3	2	2	2	2	2	2	2	2	2	2	2	2	2	99	99		1	2	99		1	2	99	18	1	1	1	99	1	99
2017-10-03 05:41:00	2017-10-03 11:33:00	2017-10-03 11:41:00	479	1	1	1	2	1	7	2	2	2	2	2	2	2	2	2	2	2	2	2	2	1	2	1	2	1	2	0			34	6	1	1	0	1	1	1	1
2017-10-03 05:41:00	2017-10-03 11:23:00	2017-10-03 11:41:00	1120	1	1	1	1	1	5	2	2	2	2	2	2	2	2	2	2	2	2	2	2	1	2	1	2	0		1	2	2	27	3	1	0	99	1	1	1	1
2017-10-04 04:30:00	2017-10-04 09:33:00	2017-10-04 09:40:00	447	1	1	1	0	1	2	2	2	2	2	2	2	2	2	2	2	2	99	2	2	1	2	1	2	99		99			32	2	0	1	0	1	0
2017-10-04 05:02:00	2017-10-04 10:56:00	2017-10-04 11:02:00	365	1	1	1	1	0	3	2	2	2	2	2	2	2	1	2	1	2	2	2	1	0		1	2	0		99			18	1	1	0	0	1	0
2017-10-04 05:06:00	2017-10-04 10:53:00	2017-10-04 11:00:00	461	1	1	1	0	1	3	2	2	2	2	2	2	2	2	2	2	2	0	2	2	1	2	1	2	1	2	1	2	1	41	2	1	1	0	1	1	1	1
2017-10-04 05:06:00	2017-10-04 11:01:00	2017-10-04 11:06:00	336	1	1	1	1	0	1	2	2	2	2	1	1	99	99	2	99	0	0	2	99	0		1	2	1	2	0			17	1	1	1	1	1	0
2017-10-04 05:10:00	2017-10-04 11:02:00	2017-10-04 11:09:00	452	1	1	1	1	1	3	2	2	2	2	2	2	2	2	2	2	2	2	2	2	1	2	1	2	1	2	1	2	2	27	3	99	99	1	1	1	1	1
2017-10-04 05:17:00	2017-10-04 11:11:00	2017-10-04 11:17:00	387	1	1	1	2	1	1	2	2	2	2	2	2	2	2	2	2	2	1	2	2	0		1	2	1	2	1	2	2	21	2	0	0	1	1	1	1	1
2017-10-04 05:20:00	2017-10-04 11:13:00	2017-10-04 11:20:00	420	1	1	1	2	1	7	2	2	2	2	2	2	2	2	2	2	2	99	2	2	1	2	1	2	99		99			25	2	1	1	1	1	0
2017-10-05 02:46:00	2017-10-05 08:40:00	2017-10-05 08:46:00	372	1	1	1	2	1	7	2	2	2	2	1	2	1	1	99	99	2	2	2	2	1	2	1	1	0		99			35	3	0	1	1	1	1	1	99
2017-10-05 02:54:00	2017-10-05 08:47:00	2017-10-05 08:54:00	421	1	1	1	1	1	2	2	2	2	2	2	2	2	2	2	2	2	2	2	2	1	2	1	2	1	2	1	2	2	30	4	0	1	99	1	1	1	0
2017-10-05 03:12:00	2017-10-05 09:06:00	2017-10-05 09:12:00	349	1	1	1	2	1	5	2	2	2	2	2	2	2	2	2	2	2	2	2	2	1	2	1	2	1	2	1	2	2	26	2	0	1	2	1	0
2017-10-05 03:17:00	2017-10-05 09:12:00	2017-10-05 09:17:00	318	1	1	1	99	1	1	2	2	2	2	2	2	99	2	2	2	99	2	2	99	1	2	0		0		99			21	1	0	1	99	0	0
2017-10-05 03:27:00	2017-10-05 09:20:00	2017-10-05 09:27:00	411	1	1	1	0	1	0	2	2	2	2	2	99	99	99	2	99	2	99	2	2	99		1	2	99		99			30	4	0	0	99	1	99
2017-10-05 03:45:00	2017-10-05 09:37:00	2017-10-05 09:44:00	440	1	1	1	2	1	3	2	2	2	2	2	2	2	2	2	2	2	2	2	2	1	2	1	2	1	2	1	2	2	28	2	0	1	0	0	0
2017-10-05 04:11:00	2017-10-05 10:05:00	2017-10-05 10:11:00	352	1	1	1	2	1	7	99	2	2	2	2	2	2	2	2	2	2	99	2	2	1	2	1	2	99		99			28	4	99	99	99	1	99
2017-10-05 04:55:00	2017-10-05 10:48:00	2017-10-05 10:55:00	392	1	1	1	1	1	2	2	2	2	2	2	2	2	2	2	2	2	2	2	2	0		1	2	1	2	0			23	1	1	1	0	1	0
2017-10-05 05:14:00	2017-10-05 11:07:00	2017-10-05 11:14:00	402	1	1	1	2	1	5	2	2	2	2	2	2	2	1	1	2	2	2	0	1	1	2	1	2	1	2	99			19	1	1	1	99	1	99
2017-10-05 05:18:00	2017-10-05 10:52:00	2017-10-05 10:58:00	380	1	1	1	2	1	2	2	2	2	2	2	2	2	2	2	2	1	2	2	2	1	2	1	2	0		0			17	1	1	0	2	1	0
2017-10-05 05:29:00	2017-10-05 11:22:00	2017-10-05 11:29:00	457	1	1	1	1	1	0	99	2	2	2	2	2	2	2	2	2	2	2	2	2	1	2	1	2	1	2	1	2	2	41	3	1	0	0	1	99
2017-10-05 05:44:00	2017-10-05 11:35:00	2017-10-05 11:44:00	578	1	1	1	2	1	5	2	2	2	2	2	2	2	2	2	2	2	2	2	2	1	2	1	2	1	2	1	2	2	23	1	0	1	2	1	1	0
2017-10-06 03:04:00	2017-10-06 08:57:00	2017-10-06 09:04:00	462	1	1	1	1	1	7	2	2	2	2	2	2	2	99	2	99	2	99	2	2	1	2	0		0		0			24	2	0	1	0	0	1	1	1
2017-10-09 04:07:00	2017-10-09 09:09:00	2017-10-09 09:15:00	360	1		1	0	1	2	2	2	2	2	2	1	2	2	2	2	1	2	2	2	1	2	1	1	0		0			20	1	0	1	0	0	0
2017-10-09 04:07:00	2017-10-09 09:20:00	2017-10-09 09:25:00	343	1		1	0	1	2	2	2	2	2	2	2	2	99	2	2	2	2	2	2	1	2	1	2	0		0			25	2	0	1	99	0	99
2017-10-09 04:07:00	2017-10-09 09:26:00	2017-10-09 09:32:00	354	1		1	2	1	2	2	2	2	2	2	2	1	2	2	2	2	2	2	2	1	2	0		0		0			24	4	0	1	2	0	1	1	0
2017-10-09 04:07:00	2017-10-09 09:34:00	2017-10-09 09:41:00	402	1		1	1	99	7	0	2	2	2	2	2	2	2	2	2	0	2	2	2	99		1	2	99		1	2	99	18	1	1	1	2	1	0
2017-10-09 04:07:00	2017-10-09 09:41:00	2017-10-09 09:48:00	428	1		1	1	0	2	2	2	2	1	2	2	0	2	2	2	2	2	2	2	1	2	1	2	0		1	2	2	28	2	0	1	0	1	0
2017-10-09 04:09:00	2017-10-09 09:28:00	2017-10-09 09:36:00	432	1		1	1	1	7	2	2	2	2	2	2	0	99	2	99	99	2	2	1	1	2	1	2	0		0			22	1	1	0	0	0	0
2017-10-09 04:09:00	2017-10-09 09:36:00	2017-10-09 09:42:00	365	1		1	1	1	7	2	2	2	2	2	2	2	2	2	2	2	2	2	2	0		1	2	1	99	0			23	1	0	0	2	0	0
2017-10-09 04:09:00	2017-10-09 09:44:00	2017-10-09 09:52:00	480	1		1	0	1	0	2	2	2	2	2	2	2	2	2	2	2	2	2	2	1	2	1	2	0		0			22	1	0	1	0	1	0
2017-10-09 04:10:00	2017-10-09 09:39:00	2017-10-09 09:45:00	308	1		1	0	0	3	2	2	2	2	2	2	2	2	2	2	2	2	2	2	1	1	1	2	0		0			22	1	0	1	0	1	0
2017-10-09 04:12:00	2017-10-09 09:24:00	2017-10-09 09:31:00	449	1		1	2	1	1	2	2	2	2	2	2	2	2	2	2	2	2	2	2	1	2	1	2	0		0			29	1	0	0	2	0	0
2017-10-09 04:12:00	2017-10-09 09:31:00	2017-10-09 09:39:00	476	1		1	0	0	7	99	2	2	2	2	2	2	99	2	2	99	2	2	2	1	2	0		0		0			21	1	0	1	99	0	1	1	0
2017-10-09 04:12:00	2017-10-09 09:39:00	2017-10-09 09:45:00	319	1		1	1	1	1	99	2	2	2	2	2	2	2	2	2	0	2	2	2	1	2	1	2	1	2	99			19	1	0	1	99	1	0
2017-10-09 04:23:00	2017-10-09 10:14:00	2017-10-09 10:23:00	533	1		1	2	1	3	2	2	2	2	2	2	2	99	2	2	2	99	2	99	1	2	1	2	99		99			17	2	1	0	0	1	0
2017-10-09 04:29:00	2017-10-09 10:17:00	2017-10-09 10:22:00	305	1		1	2	0	7	2	2	2	2	2	2	2	2	2	2	0	2	2	2	1	2	1	2	0		0			20	1	0	1	0	1	0
2017-10-09 04:29:00	2017-10-09 10:22:00	2017-10-09 10:29:00	433	1		1	2	1	2	2	2	2	2	2	2	2	2	2	2	2	1	2	2	1	2	1	2	0		1	2	1	24	2	0	0	99	1	0
2017-10-09 04:30:00	2017-10-09 10:24:00	2017-10-09 10:29:00	305	1		1	2	1	1	2	2	2	2	2	2	2	2	2	2	2	2	2	1	1	2	1	2	0		0			23	2	0	0	0	1	0
2017-10-09 04:52:00	2017-10-09 10:46:00	2017-10-09 10:51:00	357	1		1	2	1	2	2	2	2	2	2	2	0	0	2	2	2	0	2	2	0		0		0		0			28	3	0	1	2	0	1	1	1
2017-10-09 05:07:00	2017-10-09 11:01:00	2017-10-09 11:07:00	393	1		1	2	1	7	1	2	2	2	2	2	99	99	2	99	2	99	2	2	1	2	1	2	1	2	0			20	1	1	1	99	1	0
2017-10-09 05:18:00	2017-10-09 10:51:00	2017-10-09 11:18:00	1622	1		1	1	1	1	2	2	2	2	2	2	2	2	2	2	2	2	2	2	1	2	1	2	1	2	0			33	5	0	1	99	99	99
2017-10-09 05:19:00	2017-10-09 11:13:00	2017-10-09 11:19:00	386	1		1	0	1	3	2	2	2	2	2	2	2	1	2	2	2	2	2	2	1	2	1	2	0		1	2	2	34	5	0	0	1	1	1	1	1
2017-10-09 05:25:00	2017-10-09 11:18:00	2017-10-09 11:25:00	394	1		1	99	1	2	2	2	2	2	2	2	2	2	2	2	2	2	2	2	1	2	1	2	0		1	2	0	33	3	1	1	0	1	99
2017-10-09 05:28:00	2017-10-09 11:22:00	2017-10-09 11:28:00	336	1		1	2	0	4	2	2	2	2	2	2	2	1	2	2	2	1	2	1	1	2	0		0		0			22	1	1	0	1	0	1	0
2017-10-09 05:32:00	2017-10-09 11:25:00	2017-10-09 11:32:00	415	1		1	2	0	5	1	1	2	2	2	2	2	99	2	2	99	99	1	99	99		1	2	99		99			17	1	0	0	0	1	99
2017-10-09 05:34:00	2017-10-09 11:28:00	2017-10-09 11:34:00	366	1		1	0	1	5	2	2	2	2	2	2	2	2	2	2	2	2	2	2	1	2	1	2	1	2	1	2	2	33	2	0	1	0	1	0
2017-10-09 06:01:00	2017-10-09 11:53:00	2017-10-09 12:01:00	473	1		1	1	1	1	2	2	2	2	2	2	99	2	2	2	2	2	2	2	1	2	1	2	1	2	1	2	2	43	10	1	1	2	1	1	1	1
2017-10-09 06:11:00	2017-10-09 12:04:00	2017-10-09 12:11:00	398	1		1	99	1	7	2	2	2	2	2	2	2	2	2	2	2	2	2	2	1	2	1	2	1	2	1	2	2	27	3	1	1	2	0	1	1	1
2017-10-09 06:14:00	2017-10-09 11:56:00	2017-10-09 12:14:00	1032	1		1	2	1	7	2	2	2	2	2	2	2	2	2	2	2	2	2	2	1	2	1	2	1	2	1	2	2	39	7	1	99	2	1	1	1	99
2017-10-09 06:16:00	2017-10-09 12:12:00	2017-10-09 12:16:00	262	1		1	1	99	5	2	2	2	2	2	2	2	2	2	2	2	2	2	2	1	2	1	2	1	2	1	2	2	17	1	0	1	99	1	99
2017-10-10 03:31:00	2017-10-10 09:03:00	2017-10-10 09:13:00	603	1		1	99	1	2	2	2	2	2	2	2	2	2	2	2	2	2	2	2	1	2	1	2	1	2	1	2	2	40	3	0	1	1	1	0
2017-10-10 03:31:00	2017-10-10 09:13:00	2017-10-10 09:19:00	317	1		1	2	1	2	2	2	2	2	2	2	2	2	2	2	0	2	2	2	1	2	0		0		0			22	1	0	1	99	0	0
2017-10-10 03:31:00	2017-10-10 09:19:00	2017-10-10 09:25:00	368	1		1	2	1	7	2	2	2	2	2	2	2	2	2	2	2	2	2	2	1	2	0		0		0			24	3	0	1	2	0	1	1	0
2017-10-10 03:31:00	2017-10-10 09:26:00	2017-10-10 09:31:00	313	1		1	2	99	1	2	2	2	2	2	2	0	2	2	2	2	2	2	99	0		0		0		0			21	2	0	1	0	1	1	1	1
2017-10-10 04:01:00	2017-10-10 09:34:00	2017-10-10 09:42:00	457	1		1	2	1	3	2	2	2	2	2	2	2	2	2	2	2	2	2	2	1	2	1	2	0		0			29	1	0	0	99	0	0
2017-10-10 04:01:00	2017-10-10 09:42:00	2017-10-10 09:49:00	379	1		1	2	1	7	2	2	2	2	2	2	2	2	2	1	1	2	2	2	1	2	0		0		0			29	1	0	1	0	1	1	1	1
2017-10-10 04:01:00	2017-10-10 09:49:00	2017-10-10 09:54:00	291	1		1	2	1	7	2	2	2	2	2	0	0	2	2	2	0	0	2	0	1	2	0		0		0			25	1	0	1	1	0	0
2017-10-10 04:01:00	2017-10-10 09:54:00	2017-10-10 10:01:00	414	1		1	1	1	3	2	2	2	2	2	2	2	2	2	2	2	2	2	2	1	2	1	2	1	2	0			22	2	0	1	0	1	0
2017-10-10 04:03:00	2017-10-10 09:52:00	2017-10-10 10:00:00	455	1		1	0	0	2	2	2	2	2	2	2	2	1	2	2	0	2	2	2	1	2	1	2	0		0			23	1	0	1	99	1	1	1	0
2017-10-10 04:13:00	2017-10-10 10:06:00	2017-10-10 10:13:00	394	1		1	2	1	3	2	2	2	2	2	2	2	2	2	2	2	2	2	2	1	2	0		1	2	0			26	3	0	1	0	0	0
2017-10-10 04:19:00	2017-10-10 09:39:00	2017-10-10 09:46:00	405	1		1	2	1	2	2	2	2	2	2	2	2	2	2	2	2	2	2	2	99		99		99		99			20	1	99	1	99	99	99
2017-10-10 04:19:00	2017-10-10 09:46:00	2017-10-10 09:55:00	493	1		1	2	1	2	2	2	2	2	2	99	99	2	2	99	2	99	2	99	1	2	99		99		99			31	3	0	1	99	99	0
2017-10-10 04:19:00	2017-10-10 09:59:00	2017-10-10 10:06:00	425	1		1	1	1	3	2	2	2	2	2	2	2	2	2	2	2	2	2	2	1	2	0		0		0			27	1	0	1	99	99	99
2017-10-10 04:19:00	2017-10-10 10:09:00	2017-10-10 10:16:00	448	1		1	99	1	5	2	2	2	2	2	2	2	2	2	2	2	2	2	2	1	2	1	2	1	2	1	2	99	30	4	1	1	99	1	99
2017-10-11 03:35:00	2017-10-11 08:43:00	2017-10-11 08:47:00	267	1		1	2	0	1	2	2	2	1	2	99	0	99	2	2	2	99	2	2	1	2	0		0		0			22	1	0	0	99	0	99
2017-10-11 03:35:00	2017-10-11 08:51:00	2017-10-11 08:57:00	325	1		1	2	1	7	2	2	2	2	1	2	2	2	2	1	2	2	2	1	1	2	1	0	1	2	0			25	2	0	1	0	1	1	1	0
2017-10-11 03:35:00	2017-10-11 09:21:00	2017-10-11 09:27:00	387	1		1	1	0	2	2	2	2	2	1	1	2	1	2	1	2	1	2	0	1	2	0		0		0			20	2	0	1	1	0	0
2017-10-11 03:35:00	2017-10-11 09:21:00	2017-10-11 09:27:00	351	1		1	1	1	3	2	2	2	2	2	2	2	2	2	2	1	99	2	2	1	2	99		99		0			27	2	0	1	99	1	0
2017-10-11 03:43:00	2017-10-11 08:46:00	2017-10-11 08:52:00	324	1		1	0	1	1	0	2	2	2	2	2	2	2	2	2	2	2	2	2	1	2	1	2	0		1	2	2	28	2	0	1	0	0	0
2017-10-11 03:43:00	2017-10-11 09:19:00	2017-10-11 09:27:00	458	1		1	2	1	5	2	2	2	2	2	2	2	2	2	2	2	2	2	2	1	2	0		1	2	1	2	2	38	4	0	1	0	0	1	1	1
2017-10-11 03:43:00	2017-10-11 09:27:00	2017-10-11 09:32:00	326	1		1	1	1	4	2	2	2	2	2	2	2	2	2	2	2	2	2	2	1	2	1	2	1	2	1	2	2	16	1	0	1	99	1	99
2017-10-11 03:43:00	2017-10-11 09:35:00	2017-10-11 09:43:00	441	1		1	2	1	3	2	2	2	2	2	2	2	2	2	2	2	1	2	2	1	2	0		0		0			24	2	0	0	2	0	1	1	1
2017-10-11 03:54:00	2017-10-11 09:48:00	2017-10-11 09:54:00	378	1		1	2	0	2	2	2	2	2	2	2	2	2	2	2	2	2	2	0	1	2	0		0		0			19	1	0	0	1	0	0
2017-10-11 06:55:00	2017-10-11 10:27:00	2017-10-11 10:34:00	414	1		1	2	0	7	2	2	2	2	2	2	2	2	2	2	2	2	2	2	1	2	1	2	0		0			20	1	0	0	0	1	0
2017-10-11 06:55:00	2017-10-11 10:34:00	2017-10-11 10:40:00	371	1		1	2	1	2	0	2	2	2	2	2	2	99	2	2	99	99	2	2	1	2	0		0		1	2	2	34	3	0	1	0	0	99
2017-10-11 06:55:00	2017-10-11 11:03:00	2017-10-11 11:09:00	365	1		1	99	1	1	2	2	2	2	2	2	99	2	2	2	2	99	2	2	99		1	2	1	2	99			22	1	1	1	99	1	99
2017-10-11 07:00:00	2017-10-11 10:32:00	2017-10-11 10:38:00	359	1		1	0	1	7	2	2	2	2	2	2	2	2	2	2	2	2	2	2	1	2	0		0		0			31	5	0	1	0	1	1	1	1
2017-10-12 04:41:00	2017-10-12 09:35:00	2017-10-12 09:43:00	488	1		1	2	1	7	2	2	2	2	2	2	2	2	2	2	99	2	2	2	1	2	99		99		99			29	2	0	1	99	99	99
2017-10-12 04:41:00	2017-10-12 09:43:00	2017-10-12 09:48:00	295	1		1	1	1	1	2	2	2	2	2	2	2	2	2	2	2	2	2	2	1	2	0		0		0			33	5	0	1	2	0	1	1	1
2017-10-12 04:41:00	2017-10-12 10:03:00	2017-10-12 10:07:00	291	1		1	2	1	2	2	2	2	2	2	2	2	2	2	2	0	2	2	2	1	2	0		0		0			27	2	0	1	2	1	1	1	1
2017-10-12 04:41:00	2017-10-12 10:31:00	2017-10-12 10:38:00	404	1		1	2	1	3	2	2	2	2	2	2	2	2	2	2	2	1	2	2	1	2	1	2	1	2	1	2	2	31	3	1	1	2	99	1	1	1
2017-10-12 04:43:00	2017-10-12 08:30:00	2017-10-12 08:34:00	259	1		1	2	1	5	2	2	2	2	2	2	2	2	2	2	2	2	2	2	1	2	0		0		0			20	1	0	1	1	0	0
2017-10-12 04:43:00	2017-10-12 09:28:00	2017-10-12 09:34:00	319	1		1	1	1	3	2	2	2	2	2	2	2	1	2	2	1	2	2	2	1	2	0		0		0			22	1	0	1	0	0	0
2017-10-12 04:43:00	2017-10-12 10:36:00	2017-10-12 10:43:00	400	1		1	0	1	3	0	2	2	2	2	2	2	2	2	2	1	2	2	2	1	2	1	2	1	2	1	2	2	19	1	1	1	0	1	0
2017-10-12 05:51:00	2017-10-12 10:46:00	2017-10-12 10:51:00	340	1		1	2	1	4	2	2	2	2	2	2	2	2	2	2	2	99	2	2	1	2	1	2	1	2	0			31	2	0	1	2	1	0
2017-10-13 02:57:00	2017-10-13 08:52:00	2017-10-13 08:57:00	314	1		1	99	0	7	99	2	2	2	2	2	2	2	2	2	2	2	2	99	0		0		1	2	1	2	2	21	1	1	1	2	1	1	1	0
2017-10-13 03:14:00	2017-10-13 09:08:00	2017-10-13 09:14:00	332	1		1	2	0	0	2	2	2	2	2	2	2	2	2	2	2	2	2	2	1	2	0		0		0			26	3	0	1	1	0	1	1	1
2017-10-13 03:31:00	2017-10-13 08:47:00	2017-10-13 08:53:00	336	1		1	0	1	1	0	2	2	2	2	2	2	2	2	2	2	2	2	2	1	2	0		0		0			32	2	0	0	0	0	99
2017-10-13 03:31:00	2017-10-13 08:56:00	2017-10-13 09:01:00	291	1		1	2	1	2	2	2	2	2	2	2	2	2	2	2	1	2	2	2	1	2	1	2	1	2	1	2	2	29	1	0	1	0	0	0
2017-10-13 03:31:00	2017-10-13 09:06:00	2017-10-13 09:12:00	388	1		1	2	1	3	2	2	2	2	2	2	2	2	2	2	2	2	2	2	1	2	0		0		0			24	1	0	1	2	0	0
2017-10-13 04:00:00	2017-10-13 09:55:00	2017-10-13 10:00:00	324	1		1	99	0	5	2	2	2	2	2	2	2	2	2	2	2	99	2	2	0		0		1	2	0			21	2	0	1	0	1	0
2017-10-13 04:45:00	2017-10-13 10:39:00	2017-10-13 10:45:00	343	1		1	0	1	7	0	2	2	2	2	2	0	2	2	2	2	99	2	0	0		1	2	1	2	0			18	1	1	0	0	1	0
2017-10-13 05:17:00	2017-10-13 11:10:00	2017-10-13 11:17:00	450	1		1	1	1	0	2	2	2	2	2	2	2	2	2	2	2	2	2	2	1	2	1	2	1	2	1	2	2	23	1	1	0	2	1	0
2017-10-16 03:15:00	2017-10-16 09:03:00	2017-10-16 09:09:00	341	1		1	1	1	3	2	2	2	2	2	1	1	1	2	2	2	1	2	2	1	2	0		0		0			24	2	0	1	0	0	1	1	1
2017-10-16 03:15:00	2017-10-16 09:09:00	2017-10-16 09:15:00	380	1		1	2	0	2	2	2	2	2	2	2	2	2	2	2	2	2	2	2	1	2	0		0		1	2	2	21	1	0	0	1	0	99
2017-10-16 03:21:00	2017-10-16 09:16:00	2017-10-16 09:21:00	326	1		1	2	1	2	2	2	1	2	2	1	0	2	2	2	0	99	2	1	0		0		0		0			21	1	1	1	0	1	99
2017-10-16 03:42:00	2017-10-16 09:36:00	2017-10-16 09:42:00	331	1		1	99	1	7	2	2	2	2	2	2	99	99	2	2	99	99	2	2	1	2	1	99	0		0			18	1	0	1	99	99	0
2017-10-16 03:57:00	2017-10-16 09:52:00	2017-10-16 09:57:00	266	1		1	2	1	3	0	2	2	2	2	2	2	2	2	2	2	0	2	2	1	2	1	2	0		0			22	2	0	1	0	1	0
2017-10-16 04:03:00	2017-10-16 09:57:00	2017-10-16 10:03:00	378	1		1	2	1	3	2	2	2	2	2	2	99	2	99	2	1	2	2	2	1	2	1	2	1	2	99			30	2	99	1	99	1	1	1	99
2017-10-16 04:04:00	2017-10-16 09:59:00	2017-10-16 10:03:00	279	1		1	2	1	2	2	2	2	2	2	2	2	2	2	2	2	2	2	2	1	2	1	2	1	2	1	2	2	20	1	0	1	0	1	0
2017-10-16 04:24:00	2017-10-16 10:19:00	2017-10-16 10:24:00	256	1		1	99	1	1	2	2	2	2	2	2	2	2	2	2	2	2	2	2	1	2	0		0		0			18	1	0	1	99	0	0
2017-10-17 03:47:00	2017-10-17 08:39:00	2017-10-17 08:44:00	315	1		1	2	0	2	2	2	2	1	2	99	0	2	2	2	0	0	2	2	0		1	0	1	2	1	2	99	24	2	0	1	99	0	0
2017-10-17 03:47:00	2017-10-17 08:54:00	2017-10-17 08:59:00	310	1		1	2	1	5	2	2	2	2	2	2	2	2	2	2	2	2	2	2	1	2	99		99		99			41	4	0	1	2	99	1	1	1
2017-10-17 03:47:00	2017-10-17 09:01:00	2017-10-17 09:06:00	305	1		1	0	1	3	2	2	2	2	1	1	0	2	2	1	2	2	2	2	1	2	0		1	2	1	2	1	20	1	0	1	0	0	1	1	1
2017-10-17 03:47:00	2017-10-17 09:41:00	2017-10-17 09:47:00	349	1		1	2	1	5	2	2	99	2	99	99	2	2	2	99	1	1	2	2	1	2	0		0		0			23	2	0	1	2	0	0
2017-10-17 06:00:00	2017-10-17 11:15:00	2017-10-17 11:23:00	467	1		1	2	1	2	2	2	2	2	2	2	2	2	2	2	2	2	2	2	1	2	1	2	1	2	1	2	2	33	6	1	0	2	1	1	1	0
2017-10-17 06:00:00	2017-10-17 10:42:00	2017-10-17 10:48:00	308	1		1	99	1	5	2	2	2	2	2	2	2	2	2	2	99	99	2	2	1	2	1	2	1	2	99			21	1	1	1	99	1	99
2017-10-17 06:01:00	2017-10-17 10:53:00	2017-10-17 11:00:00	418	1		1	0	1	7	2	2	2	2	2	2	2	2	2	2	2	2	2	2	1	2	1	2	1	2	1	2	2	21	2	1	0	2	1	1	1	1
2017-10-17 06:01:00	2017-10-17 11:01:00	2017-10-17 11:10:00	543	1		1	2	1	2	2	2	2	2	2	2	2	2	2	2	2	2	2	2	1	2	1	2	1	2	1	2	2	30	5	1	1	2	1	1	1	0
2017-10-17 06:01:00	2017-10-17 11:10:00	2017-10-17 11:15:00	321	1		1	0	0	2	2	2	2	2	2	2	2	2	2	2	2	99	2	2	99		1	2	0		1	2	2	24	1	1	1	0	1	1	0
2017-10-17 06:01:00	2017-10-17 11:20:00	2017-10-17 11:27:00	378	1		1	2	1	2	2	2	2	2	2	1	1	2	2	1	1	2	2	0	0		1	2	0		1	2	1	27	2	1	1	0	1	0
2017-10-18 02:55:00	2017-10-18 08:51:00	2017-10-18 08:55:00	278	1		1	2	1	2	2	2	2	2	2	2	2	2	2	2	2	2	2	2	1	2	0		0		0			27	2	0	1	1	0	0
2017-10-18 03:03:00	2017-10-18 08:57:00	2017-10-18 09:03:00	349	1		1	2	1	3	2	2	2	2	2	2	2	99	2	2	2	99	2	2	1	2	0		1	2	99			19	1	0	1	2	0	1	1	99
2017-10-18 03:35:00	2017-10-18 09:08:00	2017-10-18 09:29:00	1305	1		1	2	1	5	2	99	2	2	2	0	99	1	99	2	2	2	99	2	0		0		0		0			28	3	0	1	99	0	0
2017-10-18 03:35:00	2017-10-18 09:29:00	2017-10-18 09:35:00	350	1		1	99	1	3	2	2	2	2	2	2	2	2	2	2	2	2	2	2	0		0		0		1	2	2	28	2	0	1	0	0	0
2017-10-18 04:22:00	2017-10-18 10:12:00	2017-10-18 10:18:00	402	1		1	1	1	1	2	2	2	2	2	2	2	2	2	2	2	2	2	2	1	2	0		0		0			22	1	0	0	1	0	0
2017-10-18 04:24:00	2017-10-18 10:14:00	2017-10-18 10:23:00	495	1		1	2	1	7	2	2	2	2	2	2	0	2	2	2	2	99	2	2	1	2	0		0		0			24	2	0	1	0	0	99
2017-10-19 03:18:00	2017-10-19 09:10:00	2017-10-19 09:18:00	450	1		1	2	1	5	2	2	2	2	2	2	2	2	2	2	2	2	2	2	1	2	0		0		0			23	2	0	1	99	0	1	1	0
2017-10-19 03:38:00	2017-10-19 09:30:00	2017-10-19 09:38:00	497	1		1	2	1	1	2	2	2	2	2	2	2	2	2	2	2	2	2	2	1	2	1	2	1	2	1	2	2	30	7	1	0	2	0	1	1	1
2017-10-19 04:44:00	2017-10-19 10:08:00	2017-10-19 10:44:00	2134	1		1	99	1	1	2	2	2	2	2	2	1	2	2	2	0	2	2	2	1	2	1	2	1	2	0			28	2	99	0	2	1	0
2017-10-19 05:06:00	2017-10-19 10:44:00	2017-10-19 11:06:00	1314	1		1	2	1	7	2	2	2	2	2	2	2	2	2	2	1	2	2	2	1	2	1	2	0		1	2	1	31	4	1	1	99	1	99
2017-10-19 05:14:00	2017-10-19 11:06:00	2017-10-19 11:14:00	457	1		1	2	1	2	2	2	2	2	2	2	2	2	2	2	2	2	2	2	1	2	1	2	1	2	1	2	2	18	2	1	0	0	1	99
2017-10-19 06:18:00	2017-10-19 12:04:00	2017-10-19 12:17:00	807	1		1	1	1	2	2	2	2	2	2	2	99	99	2	99	2	99	2	2	1	2	99		99		99			23	2	0	1	0	99	99
2017-10-20 03:46:00	2017-10-20 09:41:00	2017-10-20 09:46:00	334	1		1	1	1	3	2	2	2	2	2	1	0	1	2	1	2	2	2	0	1	2	1	2	0		0			30	1	0	1	1	1	0
2017-10-20 03:59:00	2017-10-20 09:52:00	2017-10-20 09:59:00	408	1		1	0	1	1	2	2	2	2	2	2	2	2	2	2	2	0	2	2	1	2	1	2	1	2	1	2	2	27	2	1	1	0	0	0
2017-10-20 05:12:00	2017-10-20 11:05:00	2017-10-20 11:12:00	420	1		1	0	1	1	2	2	2	2	2	2	2	2	2	2	2	2	2	2	1	2	1	2	1	2	0			27	3	0	1	99	1	1	1	0
2017-10-20 05:28:00	2017-10-20 11:21:00	2017-10-20 11:28:00	422	1		1	99	1	5	2	2	2	2	2	2	2	2	2	2	2	2	2	2	1	2	1	2	1	2	1	2	2	27	2	0	0	99	1	99
2017-10-23 02:57:00	2017-10-23 08:48:00	2017-10-23 08:57:00	540	1		1	2	1	4	2	2	2	2	2	2	2	2	2	2	2	2	2	2	1	2	1	2	1	2	0			20	3	0	0	2	0	0
2017-10-23 03:10:00	2017-10-23 09:03:00	2017-10-23 09:09:00	369	1		1	1	1	3	2	2	2	2	2	2	2	2	2	2	2	2	2	2	1	2	1	2	1	2	0			29	2	0	1	1	1	1	1	1
2017-10-23 03:40:00	2017-10-23 09:25:00	2017-10-23 09:34:00	524	1		1	2	1	7	2	2	2	2	2	2	2	2	2	2	2	2	2	2	0		1	2	0		0			32	4	0	1	99	0	0
2017-10-23 03:40:00	2017-10-23 09:34:00	2017-10-23 09:40:00	310	1		1	99	0	1	2	2	2	1	2	2	1	1	2	1	2	2	2	2	1	2	0		0		0			27	1	0	1	0	0	1	1	99
2017-10-23 03:42:00	2017-10-23 09:28:00	2017-10-23 09:34:00	374	1		1	2	1	5	2	2	2	2	2	2	1	0	2	2	0	0	2	2	1	2	0		0		0			18	1	0	1	2	0	0
2017-10-23 05:22:00	2017-10-23 09:52:00	2017-10-23 09:58:00	389	1		1	2	1	2	2	2	2	2	2	2	2	1	2	2	2	1	2	2	0		0		99		1	1	2	35	1	0	1	2	0	1	1	1
2017-10-23 05:22:00	2017-10-23 10:00:00	2017-10-23 10:08:00	501	1		1	2	1	1	2	2	2	2	2	2	2	2	2	2	1	2	2	2	1	2	1	2	1	2	0			21	2	0	1	1	1	1	1	1
2017-10-23 05:22:00	2017-10-23 10:10:00	2017-10-23 10:15:00	281	1		1	1	1	1	2	2	2	2	2	2	2	1	2	1	2	2	2	2	1	2	1	2	0		0			23	1	0	0	0	1	0
2017-10-23 05:22:00	2017-10-23 10:15:00	2017-10-23 10:21:00	348	1		1	1	1	2	2	2	2	2	2	2	2	2	2	2	2	2	2	2	1	2	1	2	0		0			18	1	0	1	0	1	0
2017-10-23 05:22:00	2017-10-23 10:31:00	2017-10-23 10:39:00	445	1		1	2	1	2	2	2	2	2	2	2	2	2	2	2	99	99	2	2	1	2	1	2	1	2	1	2	2	27	2	0	1	99	1	1	1	1
2017-10-23 05:22:00	2017-10-23 10:39:00	2017-10-23 10:46:00	392	1		1	2	1	1	2	2	2	2	2	2	2	2	2	2	1	2	2	1	0		1	2	0		0			27	3	0	1	0	1	0
2017-10-23 05:22:00	2017-10-23 10:46:00	2017-10-23 10:52:00	383	1		1	0	1	1	2	2	2	2	2	2	2	2	2	2	2	2	2	2	1	2	1	2	1	2	1	2	1	23	3	0	0	1	1	1	1	1
2017-10-23 05:22:00	2017-10-23 10:53:00	2017-10-23 11:00:00	430	1		1	2	1	7	2	2	2	2	2	2	2	2	2	2	2	2	2	2	1	2	1	2	1	2	1	2	2	26	1	1	1	0	1	0
2017-10-23 05:22:00	2017-10-23 11:04:00	2017-10-23 11:11:00	407	1		1	2	1	0	2	2	2	99	2	99	99	2	2	2	99	99	1	99	1	2	1	2	1	2	0			18	1	1	1	99	1	99
2017-10-23 05:24:00	2017-10-23 10:13:00	2017-10-23 10:20:00	394	1		1	99	1	5	2	2	2	2	2	2	2	2	2	2	2	2	2	2	99		1	2	99		99			38	4	0	1	0	1	0
2017-10-23 05:24:00	2017-10-23 10:20:00	2017-10-23 10:26:00	405	1		1	2	1	7	2	2	2	2	2	2	1	1	2	2	2	2	2	2	1	2	0		1	2	1	2	2	28	3	0	0	2	1	1	1	1
2017-10-23 05:24:00	2017-10-23 10:37:00	2017-10-23 10:52:00	925	1		1	0	0	7	2	2	2	2	2	2	2	2	2	2	2	2	2	2	1	2	1	2	1	2	1	2	2	35	3	1	1	2	1	0
2017-10-23 05:30:00	2017-10-23 11:24:00	2017-10-23 11:30:00	388	1		1	0	0	3	2	2	2	2	2	2	0	0	2	2	2	2	2	2	1	2	1	2	1	2	0			24	1	0	0	2	1	0
2017-10-24 05:57:00	2017-10-24 10:10:00	2017-10-24 10:15:00	333	1		1	1	1	7	0	2	2	2	2	2	2	2	2	2	0	0	2	2	1	2	0		0		0			32	4	0	1	0	0	1	1	0
2017-10-24 05:57:00	2017-10-24 11:02:00	2017-10-24 11:07:00	264	1		1	2	1	3	2	2	2	2	2	2	2	2	2	2	2	2	2	2	1	2	0		0		0			24	4	0	1	2	0	0
2017-10-24 05:57:00	2017-10-24 11:08:00	2017-10-24 11:13:00	294	1		1	2	1	2	2	2	2	2	2	2	2	2	2	2	0	2	2	2	1	2	0		0		1	2	2	22	1	0	0	99	0	0
2017-10-24 05:59:00	2017-10-24 10:10:00	2017-10-24 10:15:00	299	1		1	2	1	7	2	2	2	2	2	2	2	2	2	2	2	2	2	2	1	2	0		0		0			20	1	0	1	0	0	0
2017-10-24 05:59:00	2017-10-24 10:15:00	2017-10-24 10:20:00	299	1		1	2	1	2	2	2	2	2	2	1	1	2	2	2	0	0	2	2	1	2	1	2	1	1	0			27	2	0	1	1	0	0
2017-10-24 05:59:00	2017-10-24 10:48:00	2017-10-24 10:54:00	391	1		1	2	1	2	2	2	99	2	2	99	2	99	2	99	0	0	2	99	1	2	1	2	0		1	2	2	27	4	0	1	0	0	0
2017-10-24 05:59:00	2017-10-24 10:58:00	2017-10-24 11:03:00	322	1		1	1	1	1	2	2	2	2	2	2	2	2	2	2	0	1	2	2	1	2	0		1	2	0			40	5	0	0	0	0	0
2017-10-24 06:20:00	2017-10-24 12:04:00	2017-10-24 12:10:00	364	1		1	1	1	5	2	2	2	2	2	2	1	2	2	2	1	2	2	2	1	2	1	2	1	2	0			19	2	1	0	2	1	1	1	0
2017-10-24 06:20:00	2017-10-24 12:10:00	2017-10-24 12:20:00	580	1		1	1	0	3	2	2	2	2	1	2	2	2	2	2	2	2	2	2	1	2	1	2	1	2	0			26	1	1	0	2	1	1	1	1
2017-10-24 06:21:00	2017-10-24 12:03:00	2017-10-24 12:08:00	330	1		1	0	1	2	2	2	2	99	2	2	99	99	2	2	99	99	2	99	0		1	2	99		1	2	2	32	2	1	1	99	1	0
2017-10-24 06:21:00	2017-10-24 12:09:00	2017-10-24 12:14:00	333	1		1	2	1	3	2	2	2	2	2	2	2	2	2	2	2	2	2	2	0		1	2	1	2	1	2	2	30	2	1	1	0	1	0
2017-10-24 06:47:00	2017-10-24 12:40:00	2017-10-24 12:45:00	323	1		1	1	1	1	2	2	2	2	99	2	2	99	2	2	99	99	2	99	1	2	1	2	1	2	99			29	1	1	1	1	1	99
2017-10-25 08:54:00	2017-10-25 10:20:00	2017-10-25 10:27:00	439	1		1	1	1	2	2	2	2	2	2	2	2	2	2	2	2	2	2	2	1	2	1	2	1	2	1	2	2	28	2	1	1	0	1	0
2017-10-26 03:30:00	2017-10-26 08:56:00	2017-10-26 09:01:00	258	1		1	2	1	3	2	2	2	2	2	2	2	2	2	2	2	1	2	1	0		1	2	1	2	0			22	2	0	1	0	1	0
2017-10-26 03:30:00	2017-10-26 09:15:00	2017-10-26 09:21:00	371	1		1	2	1	7	2	2	2	2	2	2	2	2	2	2	2	2	2	2	1	2	0		1	2	1	2	2	32	3	0	1	1	0	99
2017-10-26 03:30:00	2017-10-26 09:21:00	2017-10-26 09:28:00	379	1		1	2	1	0	2	2	2	2	2	2	2	2	2	2	2	2	2	2	1	2	0		1	2	1	2	2	20	1	1	1	99	99	0
2017-10-26 03:33:00	2017-10-26 09:27:00	2017-10-26 09:32:00	310	1		1	99	1	3	2	2	2	2	2	2	2	2	2	2	2	2	2	1	0		0		0		0			24	4	0	0	99	1	0
2017-10-26 03:42:00	2017-10-26 09:36:00	2017-10-26 09:41:00	288	1		1	2	1	1	2	2	2	2	2	2	2	2	2	2	2	2	2	2	1	2	1	2	1	2	0			30	3	0	1	99	99	99
2017-10-26 04:22:00	2017-10-26 10:16:00	2017-10-26 10:22:00	317	1		1	1	1	2	2	2	2	2	2	2	2	2	2	2	2	1	2	1	1	2	1	2	1	2	0			21	1	0	1	2	0	0
2017-10-26 05:06:00	2017-10-26 10:40:00	2017-10-26 10:49:00	586	1		1	2	1	0	2	2	2	2	2	2	0	0	2	2	2	1	2	2	1	2	1	2	1	2	1	2	2	37	5	0	0	99	1	1	0
2017-10-26 05:06:00	2017-10-26 10:50:00	2017-10-26 11:00:00	594	1		1	0	1	7	2	2	2	2	2	2	2	2	2	2	2	2	2	2	1	2	1	2	0		1	2	2	29	3	0	0	0	1	1	0
2017-10-26 05:06:00	2017-10-26 11:00:00	2017-10-26 11:06:00	386	1		1	0	1	1	2	2	2	2	2	2	2	2	2	2	2	1	2	2	1	2	1	2	1	2	1	2	2	30	2	0	1	2	1	1	1	1
2017-10-26 05:31:00	2017-10-26 11:25:00	2017-10-26 11:30:00	322	1		1	2	1	1	2	2	2	1	2	2	2	1	2	2	2	2	2	2	1	0	1	0	0		1	2	2	24	1	1	1	2	1	0
2017-10-26 05:47:00	2017-10-26 11:38:00	2017-10-26 11:47:00	508	1		1	2	1	7	2	2	2	2	2	2	2	2	2	2	2	2	2	2	1	2	1	2	1	2	1	2	2	37	4	1	0	0	1	1	1	1
2017-10-27 03:29:00	2017-10-27 09:22:00	2017-10-27 09:29:00	441	1		1	0	1	3	2	2	2	2	2	2	2	2	2	2	1	2	2	2	1	2	0		1	2	0			35	4	0	1	1	0	1	1	0
2017-10-27 03:35:00	2017-10-27 09:29:00	2017-10-27 09:35:00	360	1		1	2	1	7	2	2	2	2	2	2	2	2	2	2	2	2	2	2	1	2	0		1	2	0			24	1	0	1	99	0	0
2017-10-27 04:08:00	2017-10-27 10:01:00	2017-10-27 10:08:00	404	1		1	1	1	2	2	2	2	2	2	2	2	2	2	2	2	2	2	2	1	2	1	2	1	2	1	2	1	23	1	1	1	1	1	0
2017-10-27 04:19:00	2017-10-27 10:11:00	2017-10-27 10:19:00	470	1		1	1	1	1	2	2	2	2	2	1	99	1	2	2	2	2	2	1	1	2	1	2	0		0			24	1	1	1	99	1	99
2017-10-30 03:17:00	2017-10-30 08:49:00	2017-10-30 08:54:00	341	1		1	2	1	3	2	2	2	2	2	2	2	2	2	2	2	1	2	2	1	2	99		99		99			28	3	99	99	99	0	99
2017-10-30 03:31:00	2017-10-30 08:52:00	2017-10-30 08:57:00	294	1		1	2	1	7	2	2	2	2	2	2	2	2	2	2	2	2	2	2	1	2	0		0		0			24	3	0	1	1	0	0
2017-10-30 03:31:00	2017-10-30 09:12:00	2017-10-30 09:17:00	318	1		1	2	0	2	2	2	2	2	2	2	99	2	2	2	2	2	2	2	0		0		0		0			24	1	1	1	99	0	0
2017-10-30 03:31:00	2017-10-30 09:25:00	2017-10-30 09:30:00	301	1		1	0	0	7	2	2	2	2	2	2	2	2	2	2	2	2	2	2	0		99		1	2	99			25	1	0	1	99	0	99
2017-10-30 03:40:00	2017-10-30 09:34:00	2017-10-30 09:40:00	373	1		1	2	0	7	2	2	2	2	2	2	2	2	2	2	0	1	2	2	1	2	1	2	0		1	2	2	20	1	0	1	2	1	0
2017-10-30 03:51:00	2017-10-30 09:48:00	2017-10-30 09:51:00	202	1		1	2	1	1	2	2	2	2	2	2	1	1	2	1	2	1	2	2	1	2	0		0		0			27	2	1	1	1	0	0
2017-10-30 04:30:00	2017-10-30 10:22:00	2017-10-30 10:30:00	449	1		1	2	1	3	2	2	2	2	2	2	2	2	2	2	2	2	2	2	1	2	1	2	1	2	1	2	2	40	11	1	1	1	1	1	1	1
2017-10-30 04:44:00	2017-10-30 10:35:00	2017-10-30 10:44:00	512	1		1	99	1	5	2	1	99	1	99	1	0	99	99	99	99	99	2	1	1	2	1	99	1	1	0			21	2	0	0	2	1	1	1	99
2017-10-30 05:08:00	2017-10-30 11:03:00	2017-10-30 11:08:00	301	1		1	2	1	4	2	2	2	2	2	2	2	2	1	2	2	2	2	1	0		1	2	1	1	1	2	2	23	3	1	1	99	1	1	1	1
2017-10-30 06:31:00	2017-10-30 10:25:00	2017-10-30 10:31:00	331	1		1	1	1	3	2	2	2	2	2	2	2	2	2	2	2	2	2	2	99		1	2	99		99			29	4	1	1	99	1	99
2017-10-30 06:31:00	2017-10-30 10:32:00	2017-10-30 11:10:00	2300	1		1	2	1	2	2	2	2	2	2	2	2	2	2	2	2	2	2	2	1	2	1	2	0		1	2	2	28	4	1	1	0	1	0
2017-10-30 06:31:00	2017-10-30 11:16:00	2017-10-30 12:25:00	4147	1		1	1	1	5	2	2	2	2	2	2	2	2	2	2	2	2	2	2	1	2	1	2	1	2	0			26	2	1	1	0	1	99
2017-10-31 03:15:00	2017-10-31 09:08:00	2017-10-31 09:15:00	412	1		1	2	1	5	2	2	2	2	2	2	2	2	2	2	2	2	2	2	1	2	0		0		0			26	3	0	1	0	0	99
2017-10-31 03:29:00	2017-10-31 09:22:00	2017-10-31 09:28:00	381	1		1	2	1	5	2	2	2	2	2	2	2	2	2	2	2	2	2	2	1	2	0		0		0			23	2	0	1	0	1	1	1	1
2017-10-31 03:54:00	2017-10-31 09:48:00	2017-10-31 09:54:00	363	1		1	2	1	1	2	2	2	2	2	2	2	2	2	2	2	2	2	2	1	2	1	2	1	2	1	2	2	21	2	1	1	2	1	1	1	0
2017-10-31 04:02:00	2017-10-31 09:54:00	2017-10-31 10:02:00	454	1		1	2	1	1	2	2	2	2	2	2	1	2	2	2	2	2	2	1	1	2	1	2	0		0			22	3	99	1	99	1	99
2017-10-31 04:31:00	2017-10-31 10:26:00	2017-10-31 10:31:00	279	1		1	0	0	3	2	2	2	2	2	2	2	2	2	2	2	2	2	2	1	2	1	2	0		1	2	2	21	1	1	1	0	0	0
2017-10-31 05:12:00	2017-10-31 10:53:00	2017-10-31 10:59:00	366	1		1	2	1	1	2	2	2	2	2	2	2	2	2	2	99	2	2	99	1	2	1	2	0		1	2	2	25	1	0	1	2	1	0
2017-10-31 05:12:00	2017-10-31 10:59:00	2017-10-31 11:05:00	360	1		1	2	1	0	2	2	2	2	2	2	2	2	2	2	2	2	2	2	1	2	1	2	1	2	1	2	2	27	1	1	1	0	1	0
2017-10-31 05:12:00	2017-10-31 11:05:00	2017-10-31 11:12:00	380	1		1	2	1	7	2	2	2	2	2	2	1	2	2	2	2	99	2	2	1	2	1	0	0		0			26	1	1	1	99	1	0
2017-10-31 05:36:00	2017-10-31 11:17:00	2017-10-31 11:25:00	468	1		1	0	1	3	2	2	2	2	2	2	2	2	1	2	0	0	2	2	1	0	1	2	1	2	1	0	1	22	2	0	1	1	1	0
2017-10-31 05:36:00	2017-10-31 11:25:00	2017-10-31 11:31:00	352	1		1	1	1	0	2	2	2	2	99	2	99	99	2	2	99	2	2	2	1	2	1	2	99		1	2	99	25	1	1	1	2	1	99
2017-10-31 05:36:00	2017-10-31 11:31:00	2017-10-31 11:36:00	328	1		1	2	0	0	2	2	2	2	2	2	2	2	2	2	1	2	2	2	0		1	2	0		0			21	1	1	0	1	1	0
2017-10-31 05:44:00	2017-10-31 11:37:00	2017-10-31 11:43:00	371	1		1	1	0	1	2	2	2	2	2	2	2	2	2	2	2	2	2	2	1	2	1	2	1	2	1	2	2	22	3	1	0	1	1	1	1	1
2017-11-01 03:07:00	2017-11-01 09:02:00	2017-11-01 09:07:00	308	1	2	1	1	1	7	2	2	2	2	99	2	2	1	2	2	2	1	2	1	0		0		0		1	2	2	18	1	0	0	0	0	0
2017-11-01 03:23:00	2017-11-01 09:18:00	2017-11-01 09:23:00	271	1	2	1	0	1	2	2	2	2	2	2	2	2	2	2	2	2	2	2	2	1	2	1	2	99		99			32	2	99	1	0	1	0
2017-11-01 06:58:00	2017-11-01 09:20:00	2017-11-01 09:24:00	272	1	2	1	1	1	1	2	2	1	2	1	99	99	1	2	99	2	2	2	1	1	99	0		0		0			17	1	0	1	1	0	0
2017-11-01 06:58:00	2017-11-01 10:53:00	2017-11-01 11:06:00	782	1	2	1	1	1	5	2	2	2	2	2	2	2	2	2	1	2	0	2	2	0		1	2	1	2	0			17	1	1	1	0	1	0
2017-11-01 06:58:00	2017-11-01 11:06:00	2017-11-01 11:12:00	372	1	2	1	2	1	5	2	2	2	0	2	0	0	0	2	2	0	0	2	0	0		1	2	0		1	2	1	22	3	1	1	1	1	1	1	1
2017-11-01 06:58:00	2017-11-01 11:12:00	2017-11-01 11:20:00	468	1	2	1	0	1	7	2	2	2	2	2	2	2	2	2	2	2	2	2	2	1	2	1	2	1	2	1	2	2	29	4	1	1	99	1	1	1	1
2017-11-01 06:58:00	2017-11-01 11:37:00	2017-11-01 11:45:00	456	1	2	1	2	0	2	2	2	2	2	2	2	0	2	2	2	2	2	2	2	1	2	1	0	1	2	1	2	2	25	2	1	1	0	1	0
2017-11-02 04:29:00	2017-11-02 08:50:00	2017-11-02 08:55:00	277	1	2	1	1	1	1	0	2	2	2	2	2	2	2	2	2	2	2	2	2	1	2	0		0		0			41	3	0	0	2	1	0
2017-11-02 04:29:00	2017-11-02 08:55:00	2017-11-02 09:01:00	369	1	2	1	2	0	3	2	2	2	2	2	2	2	2	2	2	2	2	2	2	1	2	1	2	1	2	1	2	2	33	4	0	0	2	1	1	1	1
2017-11-02 04:29:00	2017-11-02 09:47:00	2017-11-02 09:54:00	405	1	2	1	2	1	0	2	2	2	2	2	2	0	2	2	2	2	0	2	0	1	2	1	2	0		0			18	1	1	1	0	0	0
2017-11-02 04:29:00	2017-11-02 10:22:00	2017-11-02 10:27:00	292	1	2	1	2	1	3	2	2	2	2	2	2	2	2	2	2	2	2	2	2	1	2	1	2	1	2	1	2	2	28	2	0	1	99	1	99
2017-11-02 06:18:00	2017-11-02 10:36:00	2017-11-02 10:43:00	443	1	2	1	2	1	1	2	2	2	2	2	2	2	2	2	2	2	0	2	2	1	2	1	2	1	2	1	2	2	23	2	1	1	2	1	0
2017-11-02 06:18:00	2017-11-02 10:44:00	2017-11-02 10:49:00	334	1	2	1	2	1	2	2	2	2	2	1	2	2	2	2	2	2	99	2	2	1	2	1	2	99		1	2	2	33	3	0	1	99	1	99
2017-11-02 06:18:00	2017-11-02 11:14:00	2017-11-02 12:15:00	3655	1	2	1	2	0	2	2	2	2	2	2	2	2	2	2	2	2	2	2	2	0		1	2	0		1	2	2	25	1	1	1	1	1	0
2017-11-03 03:54:00	2017-11-03 09:50:00	2017-11-03 09:54:00	244	1	2	1	2	99	7	2	2	2	2	2	2	2	2	2	2	2	99	2	2	0		1	2	0		0			31	3	1	1	0	1	0
2017-11-03 06:13:00	2017-11-03 10:11:00	2017-11-03 10:17:00	351	1	2	1	2	1	3	2	2	2	2	2	2	2	2	2	1	2	2	2	2	1	1	1	2	1	2	1	2	1	22	2	1	1	2	1	0
2017-11-03 06:13:00	2017-11-03 10:17:00	2017-11-03 10:56:00	2302	1	2	1	2	1	5	2	2	2	2	2	1	2	2	2	2	1	2	2	2	1	2	1	2	0		1	2	1	31	4	0	1	2	1	99
2017-11-03 06:13:00	2017-11-03 10:56:00	2017-11-03 11:14:00	1120	1	2	1	1	1	3	1	1	1	1	1	1	1	99	1	1	1	1	1	99	1	1	0		0		99			24	1	1	1	99	1	99
2017-11-03 06:14:00	2017-11-03 10:16:00	2017-11-03 10:23:00	408	1	2	1	1	1	7	2	2	2	2	2	2	2	2	2	2	1	2	2	2	1	2	1	2	99		1	2	2	17	1	1	0	1	1	1	1	99
2017-11-06 03:57:00	2017-11-06 09:30:00	2017-11-06 09:33:00	233	1	2	1	2	99	5	2	2	2	2	2	2	1	99	2	2	99	99	2	2	1	2	0		0		0			18	1	0	1	99	1	99
2017-11-06 03:57:00	2017-11-06 09:53:00	2017-11-06 10:07:00	817	1	2	1	0	1	7	0	2	2	2	2	2	2	0	2	2	0	0	2	2	1	2	0		0		0			20	1	0	1	0	0	0
2017-11-06 03:57:00	2017-11-06 10:07:00	2017-11-06 10:12:00	281	1	2	1	2	1	2	2	2	2	2	2	2	2	2	2	2	2	2	2	2	0		0		0		0			23	2	0	0	0	0	0
2017-11-06 03:57:00	2017-11-06 10:12:00	2017-11-06 10:17:00	304	1	2	1	0	1	3	2	2	2	2	2	2	2	2	2	2	2	2	2	2	1	2	0		0		0			26	2	0	1	99	1	99
2017-11-06 03:57:00	2017-11-06 10:17:00	2017-11-06 10:23:00	354	1	2	1	0	1	1	2	2	2	2	2	2	2	2	2	2	2	2	2	2	1	2	99		99		1	2	2			99	1	99	99	1	1	1
2017-11-06 03:59:00	2017-11-06 09:29:00	2017-11-06 10:08:00	2334	1	2	1	2	1	7	99	2	99	2	99	99	99	99	2	99	2	99	2	99	99		0		0		99			20	1	0	1	99	0	1	1	0
2017-11-06 03:59:00	2017-11-06 10:08:00	2017-11-06 10:13:00	333	1	2	1	2	1	2	2	2	2	2	2	2	1	2	2	2	2	1	2	2	1	2	0		0		0			29	3	0	0	2	0	1	1	1
2017-11-06 04:21:00	2017-11-06 11:14:00	2017-11-06 11:21:00	441	1	2	1	2	1	7	2	2	2	2	2	2	2	2	2	2	2	2	2	2	1	2	1	2	1	2	1	2	1	30	4	1	1	99	1	0
2017-11-06 04:22:00	2017-11-06 10:33:00	2017-11-06 11:22:00	560	1	2	1	2	1	6	2	2	2	2	2	2	2	2	2	2	99	2	2	2	1	2	1	2	1	2	99			39	7	99	99	99	1	99
2017-11-06 04:31:00	2017-11-06 11:24:00	2017-11-06 11:31:00	447	1	2	1	2	1	2	2	2	2	2	2	2	99	99	2	2	2	99	2	99	1	2	1	2	1	2	99			23	2	1	1	1	1	1	1	1
2017-11-06 05:07:00	2017-11-06 11:59:00	2017-11-06 12:07:00	432	1	2	1	99	1	2	1	1	1	1	1	2	2	2	2	2	99	2	2	2	1	2	1	2	1	2	99			33	2	0	1	99	1	99
2017-11-06 05:50:00	2017-11-06 11:14:00	2017-11-06 11:26:00	719	1	2	1	2	1	2	2	2	2	2	2	2	2	2	2	2	2	2	2	2	1	2	1	2	1	2	1	2	2	20	1	1	1	99	1	99
2017-11-06 05:50:00	2017-11-06 11:26:00	2017-11-06 11:32:00	336	1	2	1	2	1	2	2	2	2	2	2	2	2	2	2	2	2	2	2	2	1	2	1	2	1	2	1	2	2	20	1	1	1	2	1	1	1	99
2017-11-06 05:50:00	2017-11-06 11:56:00	2017-11-06 12:03:00	378	1	2	1	2	1	7	2	2	2	2	2	2	2	2	2	2	0	2	2	2	1	2	1	2	1	2	1	2	99	22	1	1	1	99	1	99
2017-11-06 05:50:00	2017-11-06 12:03:00	2017-11-06 12:08:00	309	1	2	1	1	0	1	2	2	2	2	2	2	2	2	2	2	2	1	2	2	1	2	0		0		0			22	1	0	1	0	0	0
2017-11-07 02:51:00	2017-11-07 09:29:00	2017-11-07 09:37:00	451	1	2	1	99	1	5	2	2	2	2	2	2	2	1	2	99	2	2	2	2	1	2	0		0		0			30	4	0	1	99	1	99
2017-11-07 02:51:00	2017-11-07 09:43:00	2017-11-07 09:49:00	362	1	2	1	2	1	3	2	2	2	2	2	2	2	2	2	2	2	2	2	2	1	2	1	2	0		0			26	3	0	1	2	1	0
2017-11-07 03:34:00	2017-11-07 10:27:00	2017-11-07 10:33:00	363	1	2	1	2	1	3	2	2	2	2	2	2	2	2	2	2	2	2	2	2	1	2	1	2	1	2	1	2	2	20	1	1	1	2	1	0
2017-11-07 03:34:00	2017-11-07 09:58:00	2017-11-07 10:04:00	386	1	2	1	1	1	5	2	2	2	2	2	2	2	1	2	1	1	2	2	2	1	2	1	2	1	2	0			18	1	0	1	2	1	0
2017-11-07 03:34:00	2017-11-07 10:26:00	2017-11-07 10:32:00	329	1	2	1	2	1	4	2	2	2	2	2	2	2	2	2	2	2	2	2	2	1	2	1	2	0		0			34	2	0	1	0	0	0
2017-11-07 03:44:00	2017-11-07 10:34:00	2017-11-07 10:44:00	580	1	2	1	99	1	5	99	2	2	2	2	2	2	2	2	2	2	2	2	2	1	2	1	2	1	2	1	2	2	25	1	1	99	2	1	1	1	99
2017-11-07 03:55:00	2017-11-07 10:51:00	2017-11-07 10:55:00	218	1	2	1	99	0	2	2	2	2	2	2	2	2	2	2	2	2	1	2	2	1	2	0		0		0			29	1	0	1	1	0	1	1	1
2017-11-07 05:21:00	2017-11-07 12:10:00	2017-11-07 12:21:00	669	1	2	1	2	1	2	2	2	2	2	2	2	2	2	2	2	1	2	2	2	1	2	1	2	1	2	1	2	2	31	3	0	0	2	1	1	0
2017-11-07 05:40:00	2017-11-07 12:33:00	2017-11-07 12:40:00	414	1	2	1	1	0	2	1	2	2	2	2	2	2	2	2	2	2	2	2	2	99		0		1	2	0			19	1	0	0	1	0	99
2017-11-07 06:18:00	2017-11-07 13:12:00	2017-11-07 13:18:00	315	1	2	1	2	1	2	2	2	2	2	2	2	2	2	2	2	2	2	2	2	1	2	1	2	1	2	0			19	1	0	0	2	1	0
2017-11-08 04:14:00	2017-11-08 08:51:00	2017-11-08 08:56:00	272	1	2	1	2	1	5	2	0	2	2	2	2	2	2	0	2	2	0	0	1	0		0		0		0			29	2	0	1	2	0	0
2017-11-08 04:14:00	2017-11-08 08:56:00	2017-11-08 09:01:00	321	1	2	1	2	1	7	2	2	2	2	2	2	2	2	2	2	99	99	99	99	99		0		99		0			18	1	0	0	99	0	1	1	0
2017-11-08 04:14:00	2017-11-08 09:01:00	2017-11-08 09:07:00	313	1	2	1	1	1	3	2	2	2	2	2	2	2	2	2	1	2	2	2	2	1	2	1	2	0		0			23	2	0	1	2	0	0
2017-11-08 04:14:00	2017-11-08 09:12:00	2017-11-08 09:29:00	1011	1	2	1	2	1	3	2	2	2	2	2	2	99	99	2	2	2	99	2	2	0		1	2	0		0			22	1	0	0	99	1	0
2017-11-08 04:14:00	2017-11-08 09:29:00	2017-11-08 09:34:00	289	1	2	1	1	1	3	2	2	99	2	1	2	2	2	2	2	99	99	2	2	1	2	1	2	0		0			27	2	0	1	99	1	99
2017-11-08 04:14:00	2017-11-08 09:46:00	2017-11-08 11:03:00	4611	1	2	1	2	1	2	2	2	2	2	2	2	2	1	2	2	2	2	2	1	0		0		0		0			20	2	0	1	1	0	0
2017-11-08 04:14:00	2017-11-08 11:03:00	2017-11-08 11:12:00	496	1	2	1	99	99	5	2	2	2	2	2	2	99	2	2	2	2	2	2	2	1	2	1	2	1	2	1	2	2	31	3	1	1	2	1	0
2017-11-08 05:02:00	2017-11-08 11:56:00	2017-11-08 12:02:00	351	1	2	1	2	1	7	2	2	2	2	2	0	0	2	2	2	2	1	2	0	0		1	0	0		1	2	1	23	1	1	1	1	1	0
2017-11-09 02:09:00	2017-11-09 09:06:00	2017-11-09 09:08:00	140	1	2	1	2	1	1	2	1	2	2	2	2	2	2	2	2	2	2	2	2	99		99		99		99			25	1	1	0	1	0	99
2017-11-09 02:39:00	2017-11-09 09:27:00	2017-11-09 09:39:00	713	1	2	1	2	1	7	2	2	2	2	2	2	2	2	2	2	1	2	2	2	1	2	1	2	0		0			30	2	0	1	2	1	1	0
2017-11-09 02:48:00	2017-11-09 09:42:00	2017-11-09 09:48:00	343	1	2	1	1	1	4	2	2	2	2	2	2	2	2	2	2	0	99	2	2	1	2	0		1	2	1	2	2	20	1	0	1	99	0	99
2017-11-09 02:52:00	2017-11-09 09:48:00	2017-11-09 09:52:00	229	1	2	1	2	1	3	2	2	2	2	2	2	2	2	2	2	2	2	2	2	1	2	1	2	1	2	0			32	2	0	1	99	99	0
2017-11-09 03:00:00	2017-11-09 09:52:00	2017-11-09 10:00:00	450	1	2	1	2	1	7	2	2	2	2	2	2	2	0	2	2	0	2	2	2	1	2	1	2	1	2	1	2	2	21	1	0	1	2	1	1	1	0
2017-11-09 03:04:00	2017-11-09 10:00:00	2017-11-09 10:04:00	256	1	2	1	1	1	2	2	2	2	2	2	2	2	2	2	2	2	2	2	2	1	2	1	2	1	2	1	2	2	33	5	0	1	0	0	1	1	1
2017-11-09 03:10:00	2017-11-09 10:05:00	2017-11-09 10:10:00	340	1	2	1	2	1	1	2	2	2	2	2	2	2	2	2	2	2	2	2	2	0		0		1	2	1	2	2	23	2	1	1	0	0	1	1	0
2017-11-09 03:18:00	2017-11-09 10:11:00	2017-11-09 10:18:00	408	1	2	1	99	1	5	2	2	2	2	2	2	2	2	2	2	2	99	2	2	1	2	1	2	99		1	2	2	23	4	1	1	2	1	1	1	1
2017-11-09 03:37:00	2017-11-09 10:30:00	2017-11-09 10:37:00	439	1	2	1	99	1	4	2	2	2	2	2	2	2	99	2	2	2	2	2	2	1	99	1	2	1	2	1	2	2	34	3	1	1	0	1	1	0
2017-11-09 03:48:00	2017-11-09 10:44:00	2017-11-09 10:48:00	269	1	2	1	2	1	3	2	2	2	2	2	2	2	2	2	2	0	2	2	2	1	2	0		1	2	0			27	2	0	1	2	0	1	1	1
2017-11-09 04:35:00	2017-11-09 11:28:00	2017-11-09 11:35:00	398	1	2	1	2	0	5	2	2	2	2	2	2	2	2	2	2	1	2	2	2	1	2	1	2	1	2	1	2	1	25	1	1	1	99	1	0
2017-11-09 04:40:00	2017-11-09 10:03:00	2017-11-09 10:10:00	423	1	2	1	1	1	5	2	2	2	2	2	2	2	2	2	2	1	2	2	2	1	2	1	2	0		1	2	2	29	2	0	1	99	1	1	1	0
2017-11-09 04:46:00	2017-11-09 11:41:00	2017-11-09 11:46:00	298	1	2	1	99	1	2	2	2	2	2	2	2	2	2	2	2	2	2	2	2	1	2	1	2	99		99			27	3	0	1	99	1	0
2017-11-09 05:00:00	2017-11-09 11:55:00	2017-11-09 12:00:00	288	1	2	1	2	1	5	2	2	2	2	2	2	2	2	2	2	2	2	2	2	1	2	1	2	0		0			18	1	1	1	99	1	0
2017-11-10 01:47:00	2017-11-10 08:43:00	2017-11-10 08:47:00	266	1	2	1	2	1	4	2	2	2	2	2	99	99	99	2	2	2	2	2	99	99		0		99		99			19	1	1	1	0	0	99
2017-11-10 02:32:00	2017-11-10 09:27:00	2017-11-10 09:32:00	283	1	2	1	2	1	3	2	2	2	2	2	1	1	2	2	2	2	2	2	2	0		1	2	1	2	0			24	1	0	1	1	1	0
2017-11-10 02:56:00	2017-11-10 09:50:00	2017-11-10 09:56:00	349	1	2	1	2	1	3	2	2	2	2	2	2	2	2	2	2	2	2	2	2	1	2	0		1	2	1	2	2	30	3	99	1	99	1	1	1	1
2017-11-13 02:06:00	2017-11-13 09:00:00	2017-11-13 09:06:00	360	1	2	1	2	1	3	2	2	2	2	2	2	2	2	2	2	1	2	2	2	1	2	1	2	1	2	99			31	2	99	1	2	1	1	1	1
2017-11-13 02:21:00	2017-11-13 09:16:00	2017-11-13 09:21:00	303	1	2	1	0	1	3	99	2	2	99	2	2	99	2	2	2	2	99	2	2	1	2	0		1	2	0			29	2	0	1	2	0	1	1	1
2017-11-13 03:13:00	2017-11-13 10:01:00	2017-11-13 10:07:00	361	1	2	1	2	1	4	2	2	2	2	2	2	0	0	2	2	2	2	2	2	1	2	1	2	1	2	0			26	2	0	1	0	0	1	1	0
2017-11-13 03:13:00	2017-11-13 10:08:00	2017-11-13 10:13:00	339	1	2	1	2	1	2	2	2	2	2	2	2	2	2	2	2	0	0	2	2	1	2	1	2	1	2	0			22	3	0	0	0	99	1	1	1
2017-11-13 03:25:00	2017-11-13 10:20:00	2017-11-13 10:25:00	310	1	2	1	2	1	3	2	2	2	2	2	2	2	1	2	2	2	1	2	2	0		0		0		0			23	1	0	0	1	0	99
2017-11-13 03:41:00	2017-11-13 10:37:00	2017-11-13 10:41:00	199	1	2	1	0	1	22	2	2	2	2	2	2	2	2	2	2	2	2	2	2	1	2	1	2	1	2	0			29	1	0	1	2	0	1	1	1
2017-11-13 04:48:00	2017-11-13 11:43:00	2017-11-13 11:48:00	338	1	2	1	2	1	3	2	2	2	2	2	2	2	2	2	2	2	2	2	2	0		1	2	1	2	1	2	2	33	4	1	1	2	1	99
2017-11-13 05:02:00	2017-11-13 11:55:00	2017-11-13 12:02:00	433	1	2	1	1	0	7	2	2	2	2	2	2	2	99	2	2	2	1	2	2	1	2	1	2	1	2	1	2	2	23	1	1	1	2	1	1	1	99
2017-11-13 05:09:00	2017-11-13 12:03:00	2017-11-13 12:09:00	347	1	2	1	1	0	2	2	2	2	2	2	2	2	2	2	2	2	2	2	2	1	2	1	2	1	2	1	2	2	27	3	0	1	99	1	99
2017-11-13 05:41:00	2017-11-13 12:30:00	2017-11-13 12:41:00	624	1	2	1	1	1	3	2	2	2	2	2	2	2	2	2	2	2	1	2	2	0		1	2	0		1	2	2	33	5	1	1	2	1	1	1	0
2017-11-13 05:53:00	2017-11-13 12:45:00	2017-11-13 12:53:00	462	1	2	1	99	1	5	99	99	99	99	99	2	2	99	99	2	99	99	2	2	1	2	1	2	1	2	1	2	2	16	1	1	1	99	1	99
2017-11-13 05:54:00	2017-11-13 12:34:00	2017-11-13 12:39:00	270	1	2	1	0	1	5	2	2	2	2	2	2	2	2	2	2	2	2	2	2	1	2	1	2	0		0			28	5	99	1	0	1	99
2017-11-13 05:54:00	2017-11-13 12:48:00	2017-11-13 12:53:00	307	1	2	1	0	1	5	2	2	2	2	2	0	0	0	2	2	0	2	2	0	0		1	2	0		0			21	1	1	1	2	1	99
2017-11-13 06:21:00	2017-11-13 13:02:00	2017-11-13 13:15:00	804	1	2	1	99	1	1	2	2	2	2	2	2	2	2	2	2	2	2	2	2	0		1	2	0		1	2	2	19	1	0	1	2	1	0
2017-11-13 06:21:00	2017-11-13 13:16:00	2017-11-13 13:21:00	304	1	2	1	2	1	3	2	2	2	2	2	2	2	2	2	2	2	1	2	1	1	2	0		0		0			20	1	0	1	2	0	1	1	1
2017-11-14 01:47:00	2017-11-14 08:42:00	2017-11-14 08:47:00	284	1	2	1	2	1	5	2	2	2	2	2	2	2	2	2	2	2	2	2	2	1	2	99		1	2	99			27	1	0	1	99	0	99
2017-11-14 02:15:00	2017-11-14 09:10:00	2017-11-14 09:15:00	278	1	2	1	0	0	2	2	2	2	2	2	2	2	2	2	2	2	2	2	2	1	2	0		0		0			29	2	0	1	0	0	0
2017-11-14 02:27:00	2017-11-14 09:17:00	2017-11-14 09:26:00	560	1	2	1	2	1	2	2	2	2	2	2	2	2	2	2	2	2	2	2	2	1	2	1	2	1	2	1	2	2	33	5	1	1	2	1	0
2017-11-14 02:52:00	2017-11-14 09:47:00	2017-11-14 09:52:00	277	1	2	1	2	99	3	2	2	2	2	2	99	2	2	2	99	99	99	2	2	99		1	0	0		1	0	2	24	1	0	1	99	1	0
2017-11-14 03:17:00	2017-11-14 10:13:00	2017-11-14 10:17:00	273	1	2	1	2	1	1	2	2	2	2	2	2	2	2	2	2	2	2	2	2	1	2	0		1	2	0			30	5	1	1	2	0	1	1	0
2017-11-14 03:23:00	2017-11-14 10:18:00	2017-11-14 10:23:00	306	1	2	1	99	1	5	99	2	2	2	2	2	2	2	2	2	2	2	2	2	99		99		1	2	99			24	1	99	1	0	0	1	1	99
2017-11-14 03:52:00	2017-11-14 10:44:00	2017-11-14 10:52:00	498	1	2	1	2	1	5	0	2	2	2	2	2	0	2	2	2	2	2	2	2	1	2	1	2	0		0			24	3	0	1	0	0	1	1	1
2017-11-14 03:58:00	2017-11-14 10:52:00	2017-11-14 10:57:00	300	1	2	1	99	1	2	2	2	2	2	2	2	1	2	2	2	1	2	2	2	1	2	1	2	0		0			28	2	0	1	99	1	0
2017-11-14 04:06:00	2017-11-14 11:00:00	2017-11-14 11:06:00	350	1	2	1	0	1	5	2	2	2	2	2	2	2	2	2	2	2	2	2	1	1	2	1	2	99		99			23	2	0	0	99	1	1	1	1
2017-11-15 02:18:00	2017-11-15 09:13:00	2017-11-15 09:18:00	265	1	2	1	2	0	3	2	2	2	99	2	2	99	99	2	99	2	99	2	99	99		0		1	2	99			19	1	0	1	99	0	99
2017-11-15 04:06:00	2017-11-15 10:52:00	2017-11-15 11:00:00	491	1	2	1	99	1	3	2	2	2	2	2	2	2	2	2	2	2	2	2	2	1	2	1	2	1	2	1	2	2	29	6	1	1	99	0	0
2017-11-15 04:06:00	2017-11-15 11:01:00	2017-11-15 11:06:00	327	1	2	1	2	1	3	2	2	2	2	2	2	2	2	2	2	2	2	2	2	1	2	1	2	1	2	1	2	2	23	1	1	1	2	99	0
2017-11-15 04:11:00	2017-11-15 10:57:00	2017-11-15 11:03:00	373	1	2	1	2	1	2	2	2	2	2	2	2	2	2	2	2	2	2	2	2	0		1	2	1	2	0			19	2	1	1	0	0	1	1	1
2017-11-15 04:11:00	2017-11-15 11:03:00	2017-11-15 11:09:00	356	1	2	1	2	1	3	2	2	2	2	2	2	0	2	2	2	0	0	2	2	0		1	2	0		1	2	1	19	1	1	1	0	0	0
2017-11-16 03:38:00	2017-11-16 10:32:00	2017-11-16 10:38:00	349	1	2	1	1	1	7	99	2	2	2	2	2	2	2	2	2	2	2	2	2	1	2	1	2	1	2	1	2	2	24	3	0	1	0	1	99
2017-11-16 03:42:00	2017-11-16 09:14:00	2017-11-16 09:21:00	452	1	2	1	2	0	2	2	2	2	2	2	2	2	2	2	2	2	1	2	2	0		1	2	0		1	2	0	23	1	0	1	0	0	0
2017-11-16 03:42:00	2017-11-16 10:35:00	2017-11-16 10:40:00	316	1	2	1	1	0	1	2	2	2	2	2	2	2	2	2	2	2	2	2	2	99		1	2	99		99			25	1	1	1	99	1	0
2017-11-16 03:48:00	2017-11-16 10:42:00	2017-11-16 10:48:00	352	1	2	1	0	1	2	2	2	2	2	2	2	2	2	2	2	2	2	2	2	1	2	1	2	1	2	1	2	2	23	3	0	1	0	1	1	1	1
2017-11-17 02:15:00	2017-11-17 09:11:00	2017-11-17 09:15:00	233	1	2	1	99	1	2	2	2	2	2	2	99	99	99	2	2	2	99	2	2	1	2	0		0		0			27	3	99	1	99	0	0
2017-11-17 02:24:00	2017-11-17 09:19:00	2017-11-17 09:23:00	285	1	2	1	1	1	2	0	1	2	2	2	1	1	1	1	2	1	1	2	2	1	2	0		0		0			27	2	0	1	2	1	1	1	1
2017-11-17 03:35:00	2017-11-17 10:30:00	2017-11-17 10:35:00	334	1	2	1	2	1	3	2	2	2	2	2	2	2	2	2	2	2	2	2	2	1	2	1	2	99		1	2	2	22	2	99	99	99	1	1	1	1
2017-11-20 01:57:00	2017-11-20 08:52:00	2017-11-20 08:57:00	295	1		1	2	1	7	2	2	2	2	2	2	2	2	2	2	2	2	2	2	1	2	1	2	1	2	0			26	1	0	1	0	0	0
2017-11-20 02:17:00	2017-11-20 09:11:00	2017-11-20 09:17:00	331	1		1	2	1	7	2	2	2	2	2	2	2	1	2	1	2	1	2	2	99		0		1	2	99			17	1	1	1	99	0	0
2017-11-20 02:48:00	2017-11-20 09:42:00	2017-11-20 09:48:00	322	1		1	0	1	5	2	2	2	2	2	2	2	2	2	2	2	2	2	2	1	2	1	2	1	2	1	2	2	25	2	1	1	2	1	1	1	1
2017-11-20 03:01:00	2017-11-20 09:56:00	2017-11-20 10:01:00	290	1		1	2	1	2	2	2	2	2	2	2	99	2	2	99	0	99	2	99	1	2	99		0		99			18	1	99	1	99	1	99
2017-11-20 03:15:00	2017-11-20 10:10:00	2017-11-20 10:15:00	308	1		1	2	1	1	2	2	2	0	2	2	2	0	2	2	2	2	2	2	1	2	1	2	1	2	1	2	2	27	2	1	1	0	1	99
2017-11-20 04:04:00	2017-11-20 10:57:00	2017-11-20 11:04:00	446	1		1	1	1	1	2	2	2	2	2	2	1	2	2	2	2	2	2	2	1	2	1	2	1	2	1	2	2	21	3	1	1	2	1	1	1	1
2017-11-20 04:09:00	2017-11-20 11:05:00	2017-11-20 11:09:00	259	1		1	2	1	7	2	2	2	2	2	2	2	2	2	2	2	2	2	2	0		1	2	1	2	0			19	1	1	1	1	1	0
2017-11-20 04:57:00	2017-11-20 08:51:00	2017-11-20 08:55:00	267	1		1	2	1	2	2	2	2	2	2	2	2	1	2	2	2	1	2	1	0		0		0		0			27	3	0	0	1	0	0
2017-11-20 04:57:00	2017-11-20 11:00:00	2017-11-20 11:05:00	302	1		1	1	1	4	2	2	2	2	2	2	2	2	2	2	2	2	2	2	1	2	1	2	1	2	1	2	2	21	1	1	1	2	1	0
2017-11-20 05:23:00	2017-11-20 12:17:00	2017-11-20 12:22:00	330	1		1	0	0	0	2	2	2	2	2	2	2	2	2	2	2	2	2	2	1	2	1	2	0		1	2	2	24	1	0	1	99	1	99
2017-11-21 03:38:00	2017-11-21 10:32:00	2017-11-21 10:38:00	338	1		1	1	1	4	2	2	2	2	2	2	2	2	2	99	99	99	2	2	1	2	1	2	99		99			20	2	1	1	0	1	0
2017-11-21 04:04:00	2017-11-21 10:59:00	2017-11-21 11:04:00	345	1		1	2	1	7	2	2	2	2	2	2	2	2	2	2	2	2	2	2	1	2	1	2	1	2	1	2	2	27	2	1	1	2	1	1	1	0
2017-11-21 04:16:00	2017-11-21 11:10:00	2017-11-21 11:16:00	308	1		1	1	1	3	2	2	2	2	2	2	2	2	2	2	0	2	2	2	0		1	2	0		0			23	2	0	1	0	1	99
2017-11-22 04:34:00	2017-11-22 09:09:00	2017-11-22 09:15:00	322	1	3	1	2	1	1	2	2	2	2	2	2	0	2	2	2	2	2	2	0	1	0	0		0		0			20	1	0	1	0	0	0
2017-11-22 04:34:00	2017-11-22 10:41:00	2017-11-22 10:47:00	362	1	3	1	1	0	2	2	2	2	2	2	2	2	2	2	2	2	2	2	2	1	2	1	2	1	2	1	2	2	33	3	1	1	2	1	1	1	99
2017-11-22 04:34:00	2017-11-22 10:47:00	2017-11-22 11:09:00	1312	1	3	1	1	1	2	2	2	2	2	2	2	2	2	2	2	2	2	2	2	1	2	1	2	1	2	1	2	2	34	2	1	99	99	1	1	1	1
2017-11-22 04:34:00	2017-11-22 11:09:00	2017-11-22 11:16:00	420	1	3	1	1	1	7	2	2	2	2	2	99	99	99	2	99	99	99	2	99	99		1	2	1	2	99			23	1	1	1	99	1	0
2017-11-23 04:01:00	2017-11-23 10:53:00	2017-11-23 11:01:00	439	1	3	1	2	1	2	2	2	2	2	2	2	2	2	2	2	2	2	2	2	1	2	1	2	0		0			28	4	0	1	0	1	0
2017-11-23 04:12:00	2017-11-23 11:07:00	2017-11-23 11:12:00	336	1	3	1	0	1	7	2	2	2	2	2	2	2	1	2	1	2	2	2	2	1	2	1	2	0		0			26	1	0	1	1	1	0
2017-11-23 04:36:00	2017-11-23 11:17:00	2017-11-23 11:22:00	327	1	3	1	2	1	4	2	2	2	2	2	2	0	1	2	1	2	2	2	0	1	2	1	2	0		1	2	1	26	3	1	0	1	1	0
2017-11-23 04:36:00	2017-11-23 11:22:00	2017-11-23 11:30:00	469	1	3	1	0	1	1	2	2	2	2	2	2	2	2	2	2	2	99	2	2	1	2	1	2	0		1	2	99	24	3	1	1	0	1	0
2017-11-23 04:36:00	2017-11-23 11:30:00	2017-11-23 11:36:00	334	1	3	1	2	1	4	2	2	2	2	2	2	2	2	2	2	2	2	2	2	1	2	1	2	0		1	2	2	22	1	1	1	0	1	0
2017-11-27 02:03:00	2017-11-27 08:47:00	2017-11-27 08:54:00	413	1	3	1	2	0	7	2	2	2	2	2	2	0	2	2	2	2	0	2	2	0		1	2	0		1	2	2	23	1	1	1	0	0	1	1	1
2017-11-27 02:03:00	2017-11-27 08:54:00	2017-11-27 09:03:00	534	1	3	1	0	1	8	2	2	2	2	2	0	99	2	2	99	2	2	2	99	1	2	1	2	1	2	1	2	2	21	2	1	0	99	1	99
2017-11-27 04:16:00	2017-11-27 11:02:00	2017-11-27 11:08:00	397	1	3	1	2	1	3	99	2	2	2	1	2	2	1	2	2	99	1	2	2	1	2	1	2	0		99			30	2	99	1	99	99	99
2017-11-27 04:16:00	2017-11-27 11:08:00	2017-11-27 11:11:00	156	1	3	1	2	1	1	2	2	2	2	2	2	2	2	2	2	2	2	2	2	0		0		0		0			27	2	0	1	2	0	0
2017-11-27 04:16:00	2017-11-27 11:11:00	2017-11-27 11:15:00	259	1	3	1	0	1	1	2	2	2	2	2	2	2	2	2	0	0	0	0	2	1	2	0		1	2	0			23	1	0	1	1	0	0
2017-11-27 04:24:00	2017-11-27 11:19:00	2017-11-27 11:24:00	308	1	3	1	2	1	2	2	2	2	2	2	2	2	2	2	2	2	2	2	2	1	2	1	2	1	2	1	2	2	28	4	0	1	0	1	0
2017-11-28 04:35:00	2017-11-28 09:30:00	2017-11-28 09:36:00	344	1	3	1	2	1	5	2	2	2	2	2	2	2	2	2	2	1	2	2	2	99		0		99		1	2	1	33	4	99	1	99	99	1	1	1
2017-11-28 04:35:00	2017-11-28 10:06:00	2017-11-28 10:11:00	284	1	3	1	1	1	1	2	2	2	2	2	2	0	0	2	2	2	2	2	2	0		0		0		0			21	1	0	0	2	0	1	1	0
2017-11-28 04:35:00	2017-11-28 10:11:00	2017-11-28 10:16:00	294	1	3	1	1	1	0	2	2	2	2	2	2	1	2	2	2	2	2	2	2	99		0		0		0			25	1	0	1	0	0	99
2017-11-28 04:36:00	2017-11-28 11:23:00	2017-11-28 11:35:00	741	1	3	1	0	0	7	2	2	2	2	2	2	0	2	2	2	0	2	2	0	1	2	1	2	1	2	0			21	1	1	1	0	1	0
2017-11-28 06:04:00	2017-11-28 09:32:00	2017-11-28 09:39:00	441	1	3	1	99	1	2	2	2	2	2	2	2	2	2	2	2	2	2	2	2	1	2	1	2	1	2	99			24	2	0	0	99	1	1	1	1
2017-11-29 02:57:00	2017-11-29 09:53:00	2017-11-29 09:57:00	275	1	3	1	2	1	8	2	2	2	2	2	2	2	2	2	2	2	2	2	2	1	2	0		1	2	1	2	2	37	5	0	0	0	0	0
2017-11-29 03:31:00	2017-11-29 10:25:00	2017-11-29 10:31:00	360	1	3	1	2	99	1	2	2	2	2	2	2	99	2	2	1	2	0	2	2	1	2	1	2	1	2	1	2	0	17	1	1	1	0	1	99
2017-11-29 03:44:00	2017-11-29 10:32:00	2017-11-29 10:38:00	382	1	3	1	2	0	5	2	2	2	2	1	2	2	2	2	2	0	0	2	99	1	2	1	2	1	2	1	2	1	24	1	1	1	1	1	0
2017-11-29 03:44:00	2017-11-29 10:38:00	2017-11-29 10:44:00	318	1	3	1	0	0	1	2	2	2	2	2	2	2	0	2	0	2	2	2	2	1	2	1	2	99		1	2	0	23	2	1	1	2	1	99
2017-11-29 04:28:00	2017-11-29 11:21:00	2017-11-29 11:28:00	419	1	3	1	2	1	7	2	2	2	2	2	2	2	2	2	2	2	2	2	2	1	2	1	2	1	2	1	2	2	25	2	0	1	0	1	0
2017-11-30 03:59:00	2017-11-30 09:22:00	2017-11-30 09:28:00	381	1	3	1	1	1	3	2	2	2	2	2	2	2	2	2	2	2	2	2	2	0		0		1	2	0			22	1	0	1	2	1	1	1	1
2017-11-30 03:59:00	2017-11-30 09:41:00	2017-11-30 09:47:00	347	1	3	1	2	1	3	2	2	2	2	2	2	99	2	2	2	2	99	2	2	1	0	99		99		99			20	1	99	1	99	99	99
2017-11-30 03:59:00	2017-11-30 09:48:00	2017-11-30 09:54:00	370	1	3	1	2	1	2	2	2	2	2	2	2	2	2	2	2	2	2	2	2	1	2	0		1	2	0			19	2	0	0	1	0	1	1	0
2017-11-30 03:59:00	2017-11-30 10:27:00	2017-11-30 10:43:00	907	1	3	1	2	0	3	2	2	2	2	2	2	2	2	2	2	2	2	2	2	1	2	1	2	1	2	1	2	2	31	4	1	1	2	1	1	1	1
2017-11-30 03:59:00	2017-11-30 10:43:00	2017-11-30 10:47:00	268	1	3	1	2	1	2	2	2	2	2	2	2	2	2	2	2	99	2	2	2	0		1	2	1	2	1	2	2	29	2	1	1	0	1	0
2017-11-30 03:59:00	2017-11-30 10:48:00	2017-11-30 10:53:00	348	1	3	1	1	1	3	2	2	2	2	2	2	2	2	2	2	2	2	2	2	1	2	1	2	1	2	1	2	2	27	2	1	0	0	1	0
2017-11-30 03:59:00	2017-11-30 10:53:00	2017-11-30 10:58:00	289	1	3	1	2	99	3	2	2	2	2	2	2	2	2	2	2	1	99	2	99	0		0		1	2	0			30	3	0	1	1	0	99
2017-11-30 04:56:00	2017-11-30 11:04:00	2017-11-30 11:08:00	257	1	3	1	1	1	3	2	2	2	2	2	2	2	2	2	2	2	2	2	2	1	2	1	2	1	2	1	2	2	24	1	1	1	1	1	0
2017-12-04 03:46:00	2017-12-04 10:40:00	2017-12-04 10:46:00	350	1	3	1	0	1	7	2	2	2	2	2	2	2	99	2	2	0	0	2	2	1	2	0		0		0			21	1	0	1	2	1	0
2017-12-04 04:34:00	2017-12-04 11:28:00	2017-12-04 11:34:00	347	1	3	1	1	1	2	2	1	1	1	1	1	1	1	1	1	1	1	1	1	1	1	1	1	0		0			23	6	0	1	1	1	0
2017-12-04 04:44:00	2017-12-04 11:41:00	2017-12-04 11:44:00	187	1	3	1	1	99	5	2	2	2	2	2	2	2	2	2	2	2	2	2	2	99		1	2	1	2	1	2	2	20	1	0	1	99	1	99
2017-12-04 04:59:00	2017-12-04 11:47:00	2017-12-04 11:54:00	450	1	3	1	2	1	1	2	2	2	2	2	2	2	2	2	2	2	2	2	2	1	2	1	2	1	2	1	2	2	24	3	1	1	0	1	1	1	1
2017-12-04 04:59:00	2017-12-04 11:55:00	2017-12-04 11:59:00	259	1	3	1	1	0	4	2	2	2	2	2	2	2	2	2	2	1	0	2	2	1	2	1	2	1	2	1	2	2	21	2	1	1	0	1	0
2017-12-04 05:26:00	2017-12-04 12:01:00	2017-12-04 12:11:00	604	1	3	1	2	1	2	2	2	2	2	2	2	2	2	2	2	2	2	2	2	1	2	1	2	1	2	1	0	1	33	5	1	1	0	1	1	1	1
2017-12-04 05:26:00	2017-12-04 12:11:00	2017-12-04 12:16:00	280	1	3	1	1	0	3	2	2	2	2	2	2	2	1	1	2	2	2	2	2	1	2	1	2	1	1	0			24	3	1	1	0	1	1	1	1
2017-12-04 05:26:00	2017-12-04 12:16:00	2017-12-04 12:25:00	564	1	3	1	2	1	2	2	2	2	2	2	2	2	2	2	2	2	2	2	2	1	2	1	2	1	2	1	2	2	39	3	1	1	2	0	1	1	1
2017-12-05 03:43:00	2017-12-05 10:37:00	2017-12-05 10:43:00	345	1	3	1	2	1	3	2	2	2	2	2	2	2	2	2	2	2	2	2	2	1	2	0		0		1	2	2	26	2	0	1	1	0	0
2017-12-05 04:44:00	2017-12-05 11:30:00	2017-12-05 11:37:00	426	1	3	1	2	1	1	2	2	2	2	2	2	2	2	2	2	2	2	2	2	1	2	1	2	1	2	0			29	4	99	1	99	1	1	1	1
2017-12-05 04:44:00	2017-12-05 11:37:00	2017-12-05 11:44:00	374	1	3	1	0	1	1	2	2	2	2	2	2	2	2	2	2	2	1	2	2	1	2	0		1	2	1	2	2	33	4	0	0	0	0	1	1	0
2017-12-05 04:58:00	2017-12-05 11:52:00	2017-12-05 11:58:00	374	1	3	1	1	1	2	2	2	2	2	2	2	2	2	2	2	2	0	2	2	0		1	2	0		1	2	1	32	4	1	1	0	1	1	1	1
2017-12-06 04:35:00	2017-12-06 10:46:00	2017-12-06 10:56:00	612	1	3	1	2	1	11	2	2	2	2	2	2	1	2	2	2	0	2	2	2	1	2	1	2	0		0			39	7	1	0	1	1	0
2017-12-06 04:35:00	2017-12-06 10:56:00	2017-12-06 11:03:00	453	1	3	1	0	0	2	1	2	1	2	1	2	2	2	2	2	1	2	2	1	0		1	2	1	2	0			16	1	1	1	2	1	0
2017-12-06 04:35:00	2017-12-06 11:05:00	2017-12-06 11:09:00	261	1	3	1	0	1	3	2	2	2	2	2	2	2	2	2	2	2	2	2	2	1	2	1	2	1	2	1	2	2	17	1	1	1	2	1	0
2017-12-06 04:35:00	2017-12-06 11:09:00	2017-12-06 11:15:00	323	1	3	1	1	1	3	2	2	2	2	2	2	2	2	2	2	2	2	2	2	1	2	1	2	1	2	1	2	2	25	2	1	1	1	1	99
2017-12-06 04:35:00	2017-12-06 11:15:00	2017-12-06 11:23:00	503	1	3	1	2	1	1	2	2	2	2	2	2	2	2	2	2	2	2	2	2	1	2	1	2	1	2	1	2	2	36	3	0	1	2	1	99
2017-12-06 04:35:00	2017-12-06 11:23:00	2017-12-06 11:28:00	291	1	3	1	1	0	3	2	2	2	2	2	2	2	2	2	2	2	2	2	1	1	2	1	2	1	2	0			14	1	1	1	99	1	0
2017-12-06 04:35:00	2017-12-06 11:28:00	2017-12-06 11:35:00	391	1	3	1	2	1	1	2	2	2	99	2	99	99	2	1	2	2	99	2	99	1	2	1	2	99		99			22	1	1	1	99	1	0
2017-12-06 04:52:00	2017-12-06 11:46:00	2017-12-06 11:52:00	396	1	3	1	2	1	7	2	2	2	2	2	2	2	2	2	2	1	0	2	2	1	2	1	2	0		1	2	2	24	2	0	1	0	1	0
2017-12-07 01:58:00	2017-12-07 08:54:00	2017-12-07 08:58:00	213	1	3	1	1	1	4	2	2	2	2	2	2	2	2	2	2	2	2	2	2	0		0		0		0			19	1	0	1	1	0	0
2017-12-07 02:21:00	2017-12-07 09:15:00	2017-12-07 09:21:00	378	1	3	1	2	0	2	2	2	2	2	2	2	2	99	2	2	2	2	2	2	1	2	0		1	2	0			21	2	0	1	0	0	0
2017-12-07 02:59:00	2017-12-07 09:55:00	2017-12-07 09:59:00	272	1	3	1	99	1	4	2	2	2	2	2	2	2	2	2	2	2	2	2	2	1	2	0		0		0			34	3	0	1	2	0	0
2017-12-07 03:27:00	2017-12-07 10:17:00	2017-12-07 10:26:00	548	1	3	1	1	1	4	2	2	2	2	2	2	2	2	2	2	2	2	2	2	1	2	0		1	2	1	2	2	22	2	0	1	2	0	1	1	1
2017-12-07 04:27:00	2017-12-07 11:21:00	2017-12-07 11:27:00	351	1	3	1	1	1	0	1	0	2	2	0	0	0	2	0	0	0	0	0	0	1	0	1	0	0		1	2	0	22	2	0	1	1	1	1	1	0
2017-12-07 04:33:00	2017-12-07 11:28:00	2017-12-07 11:33:00	324	1	3	1	2	1	4	2	2	2	2	2	2	2	2	2	2	0	2	2	2	1	2	1	2	1	2	0			30	2	0	0	0	0	1	1	1
2017-12-07 04:42:00	2017-12-07 11:36:00	2017-12-07 11:42:00	314	1	3	1	2	1	3	2	2	2	2	2	0	2	0	0	0	0	0	2	0	0		1	0	1	2	0			26	1	1	1	2	1	1	1	0
2017-12-07 04:51:00	2017-12-07 11:44:00	2017-12-07 11:51:00	404	1	3	1	2	1	1	2	2	2	2	2	2	2	2	2	2	2	2	2	2	1	2	1	2	0		1	2	2	24	2	0	1	0	1	1	1	1
2017-12-08 02:49:00	2017-12-08 09:10:00	2017-12-08 09:15:00	303	1	3	1	2	1	2	2	2	2	2	2	2	2	2	2	2	2	2	2	2	1	2	1	2	1	2	0			25	2	1	1	0	1	1	1	1
2017-12-08 02:49:00	2017-12-08 09:15:00	2017-12-08 09:20:00	263	1	3	1	2	1	7	2	2	2	2	2	2	2	2	2	2	0	2	2	2	1	2	0		1	1	0			26	1	0	1	0	0	0
2017-12-08 03:34:00	2017-12-08 10:30:00	2017-12-08 10:34:00	244	1	3	1	2	1	3	2	2	2	2	2	2	2	2	2	2	2	2	2	2	1	2	0		0		1	2	2	30	2	0	1	0	0	0
2017-12-08 03:41:00	2017-12-08 10:34:00	2017-12-08 10:41:00	402	1	3	1	2	1	1	2	2	2	2	2	2	2	2	2	2	2	2	2	2	1	2	1	2	1	2	1	2	2	38	5	1	1	0	0	1	1	1
2017-12-08 04:02:00	2017-12-08 10:55:00	2017-12-08 11:02:00	393	1	3	1	2	1	2	0	2	2	2	2	2	2	2	2	2	2	2	2	2	1	2	0		0		1	2	2	32	2	0	0	0	0	0
2017-12-08 04:28:00	2017-12-08 11:21:00	2017-12-08 11:28:00	432	1	3	1	1	1	4	2	2	2	2	2	2	1	2	2	2	1	2	2	2	1	2	1	2	0		0			24	2	0	1	1	1	99
2017-12-11 02:36:00	2017-12-11 09:28:00	2017-12-11 09:35:00	459	1	3	1	1	0	0	2	2	2	2	2	2	2	2	2	2	2	2	2	2	1	2	0		0		0			32	5	0	0	2	0	0
2017-12-11 03:03:00	2017-12-11 09:57:00	2017-12-11 10:03:00	356	1	3	1	2	1	2	2	2	2	2	2	2	2	2	2	2	2	2	2	2	99		99		99		99			26	3	0	1	99	1	99
2017-12-11 03:15:00	2017-12-11 10:10:00	2017-12-11 10:15:00	301	1	3	1	1	1	3	2	2	2	2	2	2	1	1	2	2	2	2	2	2	0		0		0		0			23	1	0	1	0	0	0
2017-12-11 03:29:00	2017-12-11 10:23:00	2017-12-11 10:29:00	356	1	3	1	2	1	4	2	2	2	2	2	2	99	2	2	2	2	2	2	2	1	2	1	2	1	2	99			26	2	99	1	99	99	0
2017-12-11 03:37:00	2017-12-11 10:31:00	2017-12-11 10:37:00	315	1	3	1	1	1	4	2	2	2	2	2	2	2	2	2	2	2	2	2	2	1	2	0		0		1	2	0	24	2	0	1	0	0	0
2017-12-11 03:42:00	2017-12-11 10:38:00	2017-12-11 10:42:00	228	1	3	1	0	1	2	2	2	2	2	2	2	2	2	2	2	2	2	2	2	1	2	1	2	1	2	1	2	2	29	1	0	1	0	0	1	0
2017-12-11 04:37:00	2017-12-11 11:21:00	2017-12-11 11:30:00	545	1	3	1	1	0	2	2	2	2	2	2	2	2	2	2	2	2	2	2	2	1	2	1	2	1	2	1	2	1	21	1	1	1	2	1	0
2017-12-11 04:37:00	2017-12-11 11:30:00	2017-12-11 11:37:00	390	1	3	1	99	1	7	2	2	2	2	2	2	99	2	2	2	2	99	2	2	1	2	1	2	1	2	1	2	2	25	2	99	1	0	1	99
2017-12-11 04:52:00	2017-12-11 11:37:00	2017-12-11 11:42:00	275	1	3	1	2	1	7	2	2	99	2	99	99	99	99	2	99	2	99	2	99	99		1	2	0		99			20	1	0	1	99	1	0
2017-12-11 04:52:00	2017-12-11 11:42:00	2017-12-11 11:47:00	290	1	3	1	2	1	1	0	2	2	2	2	2	2	2	2	2	2	2	2	2	1	2	1	2	1	2	1	2	2	24	1	1	1	2	1	1	0
2017-12-11 04:52:00	2017-12-11 11:47:00	2017-12-11 11:52:00	293	1	3	1	2	1	5	2	2	2	2	2	2	2	2	2	2	2	1	2	2	0		1	2	1	2	1	2	2	17	1	1	1	99	1	0
2017-12-11 04:57:00	2017-12-11 11:52:00	2017-12-11 11:57:00	272	1	3	1	99	1	7	2	2	2	2	2	2	2	2	2	2	2	2	2	2	1	2	1	2	0		1	2	99	20	1	0	1	0	0	0
2017-12-11 05:04:00	2017-12-11 11:59:00	2017-12-11 12:04:00	310	1	3	1	2	1	1	2	2	2	2	2	2	2	2	2	2	2	2	2	2	1	2	1	2	1	2	1	2	2	35	3	1	1	2	1	1	1	1
2017-12-11 05:17:00	2017-12-11 08:58:00	2017-12-11 09:05:00	428	1	3	1	1	1	2	2	2	2	2	2	99	2	2	2	2	2	2	0	2	1	2	1	2	1	2	1	2	2	21	2	0	0	0	1	1	1	0
2017-12-12 01:51:00	2017-12-12 08:45:00	2017-12-12 08:51:00	373	1	3	1	0	1	1	2	2	2	99	99	99	99	99	99	99	99	99	2	99	0		0		0		0			23	2	0	0	99	0	1	1	1
2017-12-12 02:50:00	2017-12-12 09:44:00	2017-12-12 09:50:00	335	1	3	1	2	1	5	0	2	2	2	2	2	2	2	2	2	2	0	2	0	1	2	0		0		0			24	2	0	1	0	0	1	1	1
2017-12-12 04:34:00	2017-12-12 11:26:00	2017-12-12 11:34:00	473	1	3	1	2	1	7	2	2	2	2	2	2	2	2	2	2	1	2	2	2	1	2	1	1	1	2	1	2	1	23	5	1	1	1	1	1	1	1
2017-12-12 04:57:00	2017-12-12 11:50:00	2017-12-12 11:57:00	401	1	3	1	0	1	1	2	2	2	2	2	2	2	2	2	2	0	2	2	2	1	2	1	0	1	2	1	2	2	22	2	1	1	0	1	0
2017-12-12 05:03:00	2017-12-12 11:57:00	2017-12-12 12:03:00	353	1	3	1	2	1	7	2	2	2	2	2	99	99	2	2	2	1	2	2	2	1	2	1	2	99		1	2	1	29	3	1	1	0	1	0
2017-12-12 05:06:00	2017-12-12 11:53:00	2017-12-12 11:59:00	377	1	3	1	2	1	7	2	2	2	2	2	2	0	2	2	2	2	99	2	0	0		1	2	0		0			23	1	0	1	99	1	0
2017-12-12 05:26:00	2017-12-12 12:13:00	2017-12-12 12:19:00	397	1	3	1	2	1	2	2	2	2	2	2	2	0	2	2	2	0	2	2	1	1	2	1	2	0		1	2	2	30	2	1	1	99	1	0
2017-12-12 05:26:00	2017-12-12 12:20:00	2017-12-12 12:26:00	362	1	3	1	2	1	5	2	2	2	2	2	2	2	2	2	2	2	2	2	2	1	2	1	2	1	2	1	2	2	22	3	0	1	0	1	0
2017-12-13 02:33:00	2017-12-13 09:25:00	2017-12-13 09:33:00	505	1	3	1	2	1	5	2	2	2	2	2	2	2	2	2	2	2	2	2	2	1	2	1	2	1	2	1	2	2	29	6	0	1	0	1	0
2017-12-13 02:44:00	2017-12-13 09:38:00	2017-12-13 09:44:00	331	1	3	1	2	1	3	2	2	2	2	2	2	0	0	2	2	2	2	2	1	0		1	2	0		0			19	1	0	1	2	1	0
2017-12-13 02:51:00	2017-12-13 09:46:00	2017-12-13 09:51:00	316	1	3	1	2	1	3	2	2	2	99	2	99	99	99	2	1	2	99	2	99	1	2	1	2	1	2	1	2	2	19	1	99	1	2	1	99
2017-12-13 03:28:00	2017-12-13 09:32:00	2017-12-13 09:39:00	405	1	3	1	2	0	2	2	2	2	2	2	2	2	2	2	2	2	2	2	2	1	2	0		1	2	1	2	2	26	2	0	1	1	0	1	1	1
2017-12-13 03:28:00	2017-12-13 09:42:00	2017-12-13 09:47:00	304	1	3	1	1	1	3	2	2	2	2	2	2	0	0	2	1	2	0	2	2	0		0		0		0			26	3	0	1	2	1	99
2017-12-13 03:28:00	2017-12-13 09:50:00	2017-12-13 09:53:00	208	1	3	1	2	1	4	2	2	2	2	2	2	2	2	2	2	2	2	2	2	1	2	1	2	0		0			31	2	99	1	2	1	0
2017-12-13 04:32:00	2017-12-13 10:54:00	2017-12-13 10:58:00	280	1	3	1	2	1	3	2	2	2	2	2	2	2	2	2	2	2	2	2	2	1	2	1	2	1	2	1	2	2	23	1	0	1	0	1	0
2017-12-13 04:32:00	2017-12-13 11:04:00	2017-12-13 11:09:00	288	1	3	1	2	1	1	2	2	2	2	2	2	2	2	2	1	2	2	2	99	1	2	1	2	99		0			27	1	0	1	0	1	0
2017-12-13 04:32:00	2017-12-13 11:09:00	2017-12-13 11:15:00	352	1	3	1	1	1	7	2	2	2	2	2	2	2	2	2	2	1	2	2	2	0		1	2	0		0			19	2	0	0	2	1	0
2017-12-13 04:56:00	2017-12-13 11:42:00	2017-12-13 11:49:00	414	1	3	1	99	1	7	2	2	2	2	2	2	2	99	2	2	99	99	2	2	1	2	1	2	1	2	99			28	3	0	1	0	1	0
2017-12-14 04:38:00	2017-12-14 11:28:00	2017-12-14 11:38:00	614	1	3	1	2	1	4	2	2	2	2	2	2	2	2	2	2	2	2	2	2	1	2	1	2	1	2	1	2	2	18	2	1	1	2	1	1	1	1
2017-12-14 05:02:00	2017-12-14 11:56:00	2017-12-14 12:02:00	362	1	3	1	2	1	3	2	2	2	2	2	2	2	2	2	2	2	99	2	2	1	2	1	99	1	2	99			22	2	0	1	99	1	99
2017-12-14 05:19:00	2017-12-14 12:05:00	2017-12-14 12:12:00	413	1	3	1	0	0	5	2	2	2	2	2	2	2	2	2	2	1	2	2	2	0		1	2	1	2	1	1	2	19	1	1	1	99	1	1	0
2017-12-14 05:19:00	2017-12-14 12:12:00	2017-12-14 12:18:00	392	1	3	1	2	1	3	2	2	2	2	2	2	2	2	2	2	2	2	2	2	1	2	1	2	1	2	1	2	2	30	3	1	0	2	1	1	1	1
2017-12-15 02:39:00	2017-12-15 09:08:00	2017-12-15 09:32:00	1464	1	3	1	1	1	2	2	2	2	2	2	2	99	99	2	2	2	99	2	99	1	2	99		0		0			27	3	0	1	99	99	99
2017-12-15 02:39:00	2017-12-15 09:32:00	2017-12-15 09:39:00	408	1	3	1	1	0	3	2	2	2	2	2	2	2	2	2	2	2	2	2	1	1	2	0		1	2	0			29	2	0	1	1	0	1	1	0
2017-12-15 04:37:00	2017-12-15 11:29:00	2017-12-15 11:37:00	477	1	3	1	2	1	1	2	2	2	2	2	2	2	2	2	2	0	2	2	2	1	2	1	2	1	2	1	2	2	24	2	0	1	0	0	1	1	1
2017-12-15 04:44:00	2017-12-15 11:37:00	2017-12-15 11:44:00	398	1	3	1	2	1	2	2	2	2	2	2	2	2	2	2	2	2	2	2	2	99		1	2	1	2	1	2	2	32	3	99	1	99	1	99
2017-12-15 04:48:00	2017-12-15 11:39:00	2017-12-15 11:45:00	347	1	3	1	2	1	3	2	2	2	2	2	2	2	2	2	2	2	2	2	2	1	2	1	2	1	2	1	2	2	38	4	1	0	1	1	1	1	1
2017-12-15 04:57:00	2017-12-15 11:50:00	2017-12-15 11:57:00	379	1	3	1	99	1	1	2	2	2	2	2	2	2	2	2	2	0	2	2	1	1	2	1	2	1	2	1	2	2	27	1	1	1	99	1	99
2017-09-12 04:26:00	2017-09-12 09:01:00	2017-09-12 09:13:00	723	2	1	1	1	1	2	2	2	2	2	2	2	2	1	2	2	1	1	2	1	0		0		0		1	2	2	35	2	1	1	2	0	1	1	1
2017-09-12 04:26:00	2017-09-12 09:13:00	2017-09-12 09:23:00	643	2	1	1	1	1	2	2	2	2	2	2	2	1	2	2	2	2	2	2	2	1	2	0		0		1	2	2	34	3	0	1	1	1	1	1	1
2017-09-12 04:26:00	2017-09-12 09:34:00	2017-09-12 09:44:00	594	2	1	1	0	1	3	99	2	2	2	2	2	2	2	2	2	2	2	2	2	1	2	1	2	1	2	1	2	2	35	5	0	1	2	99	1	1	1
2017-09-12 04:26:00	2017-09-12 09:46:00	2017-09-12 09:54:00	510	2	1	1	2	1	3	2	2	2	2	2	2	2	2	2	2	2	2	2	2	0		0		1	2	1	2	2	30	2	0	1	1	0	0
2017-09-12 04:26:00	2017-09-12 09:56:00	2017-09-12 10:06:00	574	2	1	1	1	1	0	2	2	2	2	1	0	2	2	2	0	0	0	2	0	1	2	0		0		1	2	2	35	4	0	1	2	0	1	1	1
2017-09-12 04:26:00	2017-09-12 10:15:00	2017-09-12 10:23:00	521	2	1	1	2	1	1	2	2	2	2	2	2	99	99	2	2	99	99	2	2	1	2	1	2	99		1	2	99	22	1	1	1	2	1	0
2017-09-12 05:10:00	2017-09-12 11:00:00	2017-09-12 11:09:00	580	2	1	1	2	1	1	99	2	2	2	2	2	2	2	2	2	2	2	99	2	0		0		0		1	2	2	27	3	0	1	99	0	0
2017-09-12 05:33:00	2017-09-12 11:15:00	2017-09-12 11:22:00	463	2	1	1	0	1	3	2	2	2	2	1	1	0	0	2	0	0	0	2	0	1	2	1	2	1	1	1	2	2	37	3	1	1	0	1	99
2017-09-12 05:33:00	2017-09-12 11:25:00	2017-09-12 11:32:00	444	2	1	1	0	0	5	2	2	2	2	2	2	2	2	2	2	0	0	2	2	1	2	1	2	0		1	2	1	17	1	1	1	1	1	0
2017-09-12 06:19:00	2017-09-12 11:41:00	2017-09-12 11:50:00	528	2	1	1	0	0	6	2	2	2	2	2	2	0	2	2	2	0	0	2	1	1	2	1	2	0		1	2	2	21	1	1	1	0	1	0
2017-09-12 06:19:00	2017-09-12 11:52:00	2017-09-12 11:58:00	400	2	1	1	1	0	7	2	1	99	2	99	99	99	99	1	99	0	99	2	1	0		0		1	2	0			20	1	1	1	0	0	0
2017-09-12 06:19:00	2017-09-12 11:59:00	2017-09-12 12:09:00	592	2	1	1	2	1	3	2	2	2	2	2	2	2	2	1	2	0	2	2	2	1	2	0		1	2	1	2	1	21	1	0	1	1	0	0
2017-09-12 06:19:00	2017-09-12 12:09:00	2017-09-12 12:18:00	509	2	1	1	2	0	3	0	2	2	2	2	2	2	2	2	2	0	2	2	2	1	2	1	2	1	2	1	2	2	17	1	0	1	1	1	0
2017-09-13 03:42:00	2017-09-13 09:26:00	2017-09-13 09:41:00	891	2	1	1	0	1	1	2	2	2	2	2	2	2	2	2	2	2	2	2	2	1	2	1	2	1	2	1	2	2	38	4	0	1	2	1	0
2017-09-13 04:37:00	2017-09-13 10:21:00	2017-09-13 10:29:00	528	2	1	1	0	1	5	0	2	2	2	2	2	2	2	2	2	1	2	2	2	1	2	1	2	1	2	1	2	2	32	3	0	1	0	1	0
2017-09-13 05:20:00	2017-09-13 11:10:00	2017-09-13 11:20:00	592	2	1	1	0	1	7	0	2	2	2	2	2	2	2	2	2	1	2	2	2	1	2	1	2	1	2	1	2	1	33	5	0	0	0	1	1	1	1
2017-09-13 05:42:00	2017-09-13 11:34:00	2017-09-13 11:42:00	472	2	1	1	2	1	3	99	2	2	2	2	2	2	2	2	2	2	2	2	1	1	2	1	2	0		1	2	2	21	2	1	0	99	1	0
2017-09-13 07:11:00	2017-09-13 13:01:00	2017-09-13 13:10:00	545	2	1	1	0	1	5	2	2	2	2	2	2	2	2	2	2	0	0	2	0	1	2	0		0		1	2	2	27	3	0	1	0	0	0
2017-09-14 03:05:00	2017-09-14 08:55:00	2017-09-14 09:05:00	550	2	1	1	0	1	1	2	2	2	2	2	2	0	0	2	2	0	0	2	0	1	2	0		0		0			21	1	0	1	0	0	0
2017-09-14 03:32:00	2017-09-14 09:23:00	2017-09-14 09:32:00	512	2	1	1	1	1	3	0	2	2	2	2	2	1	1	2	0	1	1	2	0	1	2	1	2	1	2	0			28	2	0	0	1	1	0
2017-09-14 04:14:00	2017-09-14 09:50:00	2017-09-14 09:59:00	571	2	1	1	0	0	4	2	2	2	2	99	99	2	99	2	2	1	99	2	2	99		0		1	99	1	2	1	36	6	1	99	99	1	1	1	1
2017-09-14 04:14:00	2017-09-14 10:01:00	2017-09-14 10:14:00	768	2	1	1	2	1	0	2	2	2	2	2	2	2	2	2	2	2	99	2	2	1	2	0		1	2	1	2	2	31	5	0	1	99	0	1	1	1
2017-09-14 04:41:00	2017-09-14 10:31:00	2017-09-14 10:41:00	610	2	1	1	1	1	4	2	2	2	2	2	0	2	0	2	2	0	2	2	2	1	2	1	2	0		1	2	1	39	3	1	1	1	1	1	1	0
2017-09-14 05:04:00	2017-09-14 10:57:00	2017-09-14 11:04:00	421	2	1	1	2	1	2	2	2	1	2	1	1	2	2	2	2	1	2	2	2	1	2	1	2	1	2	1	2	2	24	2	0	1	99	1	0
2017-09-15 04:09:00	2017-09-15 10:02:00	2017-09-15 10:09:00	437	2	1	1	2	1	5	2	2	2	2	2	2	2	2	2	2	1	2	2	2	0		0		0		0			30	3	0	1	0	0	0
2017-09-15 04:27:00	2017-09-15 10:17:00	2017-09-15 10:26:00	526	2	1	1	1	0	2	2	2	2	2	2	1	2	1	1	0	2	2	2	1	1	2	0		0		1	2	1	17	1	0	0	1	99	99
2017-09-15 04:41:00	2017-09-15 10:32:00	2017-09-15 10:41:00	518	2	1	1	2	1	1	2	2	2	2	2	2	2	99	2	99	2	99	2	99	1	2	1	2	99		99			22	2	0	1	99	1	99
2017-09-18 03:08:00	2017-09-18 09:00:00	2017-09-18 09:08:00	505	2	1	1	2	1	0	2	2	2	2	2	2	99	1	2	2	1	2	2	2	1	2	0		1	2	1	2	2	29	3	0	1	99	0	1	1	1
2017-09-18 04:01:00	2017-09-18 09:53:00	2017-09-18 10:01:00	478	2	1	1	1	1	2	0	2	2	2	2	2	2	2	2	2	2	2	2	2	1	2	1	2	0		1	2	2	23	2	1	1	0	1	1	1	1
2017-09-18 04:43:00	2017-09-18 10:17:00	2017-09-18 10:31:00	790	2	1	1	2	1	2	2	2	2	2	2	2	2	2	2	2	2	2	2	2	1	2	1	2	1	2	1	2	2	30	2	1	1	2	1	1	1	1
2017-09-18 04:43:00	2017-09-18 10:31:00	2017-09-18 10:38:00	435	2	1	1	2	1	1	2	2	2	2	2	1	0	0	2	2	0	0	2	0	1	2	0		0		1	2	2	21	1	0	1	0	0	0
2017-09-18 05:05:00	2017-09-18 10:56:00	2017-09-18 11:05:00	569	2	1	1	2	1	0	2	2	2	2	2	2	2	2	2	2	2	2	2	2	1	2	1	2	0		1	2	2	25	2	0	1	2	1	0
2017-09-18 05:18:00	2017-09-18 11:10:00	2017-09-18 11:18:00	482	2	1	1	0	0	1	2	2	2	2	2	2	2	2	2	2	0	2	2	0	1	2	1	2	1	2	1	2	2	16	1	0	1	0	0	1	0
2017-09-18 06:18:00	2017-09-18 11:44:00	2017-09-18 11:54:00	585	2	1	1	1	0	2	2	2	2	2	2	2	0	2	2	2	99	99	2	99	1	2	1	2	0		1	2	2	25	2	99	0	0	1	1	1	0
2017-09-18 06:18:00	2017-09-18 12:09:00	2017-09-18 12:18:00	535	2	1	1	2	1	3	1	2	2	2	2	2	1	2	2	2	1	2	2	2	1	2	1	2	0		1	2	2	32	6	0	0	1	1	1	1	1
2017-09-18 06:41:00	2017-09-18 12:25:00	2017-09-18 12:40:00	913	2	1	1	1	1	2	2	2	2	2	1	2	2	2	0	2	0	2	2	2	1	2	1	2	1	2	1	2	1	25	2	0	1	2	1	1	1	0
2017-09-19 03:05:00	2017-09-19 08:56:00	2017-09-19 09:05:00	523	2	1	1	1	1	3	2	2	2	2	1	2	0	0	0	1	0	0	1	0	1	2	1	2	1	2	1	2	1	23	1	1	0	1	1	0
2017-09-19 03:45:00	2017-09-19 09:25:00	2017-09-19 09:37:00	698	2	1	1	0	1	0	2	2	2	2	2	2	2	2	2	2	2	99	2	2	1	2	0		1	2	1	2	2	28	3	0	1	99	99	1	0
2017-09-19 03:45:00	2017-09-19 09:37:00	2017-09-19 09:45:00	458	2	1	1	2	1	4	2	2	2	2	2	2	2	2	2	2	99	0	1	99	0		0		1	2	1	2	1	23	3	0	1	1	1	0
2017-09-19 04:51:00	2017-09-19 09:59:00	2017-09-19 10:08:00	549	2	1	1	2	1	0	2	2	99	2	2	2	2	99	2	99	1	2	2	2	1	2	0		0		1	2	2	31	3	0	1	99	0	1	1	1
2017-09-19 04:51:00	2017-09-19 10:10:00	2017-09-19 10:19:00	537	2	1	1	1	1	7	2	2	2	2	2	2	2	2	2	2	1	99	2	2	1	2	1	2	1	2	1	2	2	31	3	99	1	2	1	99
2017-09-19 04:51:00	2017-09-19 10:21:00	2017-09-19 10:30:00	514	2	1	1	0	1	2	2	2	2	2	2	2	2	2	2	2	0	2	2	0	1	2	1	2	1	2	0			26	3	0	1	2	1	0
2017-09-19 04:51:00	2017-09-19 10:31:00	2017-09-19 10:39:00	519	2	1	1	0	1	3	2	2	2	2	2	2	2	2	2	2	2	2	2	2	0		0		1	99	0			32	3	1	0	0	99	99
2017-09-19 04:51:00	2017-09-19 10:43:00	2017-09-19 10:51:00	481	2	1	1	2	1	5	0	2	2	2	2	2	1	2	2	1	0	2	1	2	1	2	0		0		1	2	2	25	1	0	1	0	0	0
2017-09-19 05:38:00	2017-09-19 11:28:00	2017-09-19 11:38:00	576	2	1	1	0	1	2	2	2	2	2	2	2	2	2	1	2	2	2	2	2	1	2	1	0	0		1	2	0	27	4	0	1	2	0	1	1	1
2017-09-19 05:59:00	2017-09-19 11:50:00	2017-09-19 11:59:00	559	2	1	1	0	1	1	2	2	2	2	2	2	2	2	2	2	2	2	2	2	1	2	1	2	1	2	1	2	2	29	1	1	1	1	1	0
2017-09-19 06:26:00	2017-09-19 12:03:00	2017-09-19 12:13:00	593	2	1	1	0	0	7	0	2	2	2	2	2	2	2	2	2	0	2	2	2	1	2	0		1	2	1	2	2	21	2	0	1	1	0	99
2017-09-19 06:26:00	2017-09-19 12:15:00	2017-09-19 12:26:00	620	2	1	1	2	1	0	0	2	2	2	2	2	2	0	2	1	0	0	2	2	1	2	1	2	1	2	1	2	2	23	3	0	0	1	1	1	1	0
2017-09-20 04:17:00	2017-09-20 09:59:00	2017-09-20 10:09:00	600	2	1	1	2	1	1	2	2	2	2	2	2	2	2	2	2	2	2	2	2	1	2	1	2	1	2	1	2	2	19	1	0	1	0	1	1	1	0
2017-09-20 04:44:00	2017-09-20 10:34:00	2017-09-20 10:43:00	583	2	1	1	2	1	5	2	2	2	2	2	2	2	2	2	2	1	2	2	2	1	2	0		1	2	1	2	2	24	3	0	1	1	0	1	1	0
2017-09-20 05:13:00	2017-09-20 11:06:00	2017-09-20 11:13:00	463	2	1	1	0	1	2	2	2	2	2	2	2	2	2	2	2	0	1	2	2	1	2	1	2	0		1	2	1	39	4	1	1	99	1	1	0
2017-09-20 05:39:00	2017-09-20 11:29:00	2017-09-20 11:39:00	587	2	1	1	1	1	7	1	2	2	2	2	2	2	2	2	2	1	2	2	2	1	2	1	2	0		1	2	2	32	4	1	1	1	1	1	1	99
2017-09-20 06:23:00	2017-09-20 12:06:00	2017-09-20 12:16:00	592	2	1	1	2	1	5	2	2	2	2	2	2	2	2	2	2	2	2	2	2	1	2	1	2	1	2	1	2	2	25	3	0	1	2	1	1	1	1
2017-09-20 06:44:00	2017-09-20 12:35:00	2017-09-20 12:44:00	549	2	1	1	0	1	3	2	2	2	2	2	2	2	2	2	2	0	2	2	2	1	2	1	2	0		0			30	3	0	1	0	1	0
2017-09-21 06:34:00	2017-09-21 12:24:00	2017-09-21 12:34:00	589	2	1	1	2	1	2	2	2	2	1	2	1	0	0	0	2	0	0	2	2	1	2	1	2	1	2	99			28	3	0	99	2	1	1	0
2017-09-21 07:28:00	2017-09-21 13:20:00	2017-09-21 13:28:00	469	2	1	1	2	1	1	2	2	2	2	2	2	2	2	2	2	0	2	2	2	1	2	0		0		1	2	2	32	2	0	1	0	0	99
2017-09-21 08:26:00	2017-09-21 14:18:00	2017-09-21 14:26:00	470	2	1	1	1	1	3	0	2	2	2	2	2	2	2	2	2	0	0	2	99	99		1	2	0		1	2	2	21	1	0	1	0	1	99
2017-09-22 05:03:00	2017-09-22 10:55:00	2017-09-22 11:03:00	438	2	1	1	1	1	3	2	2	2	2	2	2	2	2	2	2	0	2	2	2	1	2	0		0		1	2	2	34	2	0	1	2	0	1	1	1
2017-09-22 05:14:00	2017-09-22 11:05:00	2017-09-22 11:13:00	504	2	1	1	2	1	1	2	2	2	99	1	2	2	1	2	1	0	99	2	99	1	2	0		0		1	2	1	32	4	0	1	1	1	99
2017-09-22 05:33:00	2017-09-22 11:25:00	2017-09-22 11:33:00	480	2	1	1	2	1	2	2	2	2	0	0	2	99	99	2	0	0	1	2	99	0		0		0		1	2	2	26	1	0	1	2	0	1	1	1
2017-09-25 04:02:00	2017-09-25 09:51:00	2017-09-25 10:00:00	505	2	1	1	1	1	7	0	2	2	2	2	2	2	1	2	2	1	1	2	2	1	1	1	2	0		1	2	1	29	4	0	1	0	1	0
2017-09-25 04:21:00	2017-09-25 10:13:00	2017-09-25 10:21:00	460	2	1	1	2	0	2	2	2	2	2	2	2	2	2	2	0	0	0	2	2	1	2	0		1	2	1	2	2	30	3	0	0	0	0	0
2017-09-25 04:55:00	2017-09-25 10:47:00	2017-09-25 10:55:00	507	2	1	1	1	0	2	2	2	2	2	2	2	2	2	2	2	1	1	2	2	1	2	1	2	1	2	0			20	1	1	1	99	1	0
2017-09-25 05:31:00	2017-09-25 11:03:00	2017-09-25 11:11:00	500	2	1	1	1	1	7	2	2	2	1	2	1	0	1	2	2	0	0	2	0	1	2	1	2	0		1	2	1	19	1	0	0	1	1	1	0
2017-09-25 05:31:00	2017-09-25 11:20:00	2017-09-25 11:24:00	236	2	1	1	1	1	3	2	2	2	2	2	2	2	2	2	2	0	0	2	2	1	2	1	2	1	2	1	2	2	26	2	0	1	1	1	99
2017-09-25 05:31:00	2017-09-25 11:24:00	2017-09-25 11:31:00	390	2	1	1	2	1	3	2	2	2	1	2	2	0	0	1	0	0	0	1	0	1	2	1	2	0		1	2	1	19	1	1	0	1	1	0
2017-09-25 06:03:00	2017-09-25 11:39:00	2017-09-25 11:50:00	669	2	1	1	1	0	1	1	2	2	2	2	1	1	1	2	1	1	1	2	1	1	1	1	1	0		99			18	1	1	1	1	1	1	0
2017-09-25 06:03:00	2017-09-25 11:53:00	2017-09-25 12:03:00	609	2	1	1	2	0	3	2	2	2	2	1	2	0	2	2	1	0	1	2	1	1	0	1	2	0		1	2	2	25	1	0	1	99	1	0
2017-09-26 03:35:00	2017-09-26 09:25:00	2017-09-26 09:35:00	586	2	1	1	1	1	5	1	1	2	2	2	2	2	2	2	2	1	99	1	2	1	2	1	2	1	2	1	2	2	29	2	0	1	99	0	1	1	1
2017-09-26 04:02:00	2017-09-26 09:40:00	2017-09-26 09:49:00	578	2	1	1	99	1	5	2	2	2	2	2	2	2	2	2	2	0	2	2	2	1	2	0		0		1	2	2	21	2	0	1	0	0	0
2017-09-26 04:02:00	2017-09-26 09:49:00	2017-09-26 10:02:00	757	2	1	1	1	1	1	2	2	2	2	2	2	1	2	2	2	2	2	1	1	0		0		1	2	1	2	1	19	1	0	0	1	0	1	0
2017-09-26 04:16:00	2017-09-26 10:07:00	2017-09-26 10:16:00	541	2	1	1	1	0	2	2	2	99	2	99	2	1	2	2	1	0	99	2	0	1	2	0		1	2	0			19	1	1	1	0	0	1	1	1
2017-09-26 04:45:00	2017-09-26 10:21:00	2017-09-26 10:34:00	816	2	1	1	0	1	0	2	2	2	2	2	2	2	2	2	2	1	2	2	2	1	2	1	2	1	2	0			22	1	0	0	0	1	1	0
2017-09-26 04:45:00	2017-09-26 10:34:00	2017-09-26 10:45:00	604	2	1	1	1	1	5	2	2	2	2	2	2	2	2	2	2	2	2	2	2	1	2	0		0		1	2	2	29	2	0	1	99	0	0
2017-09-26 05:07:00	2017-09-26 10:56:00	2017-09-26 11:07:00	651	2	1	1	1	0	5	2	2	2	2	2	2	0	2	2	2	0	2	2	2	1	2	1	2	1	2	1	2	2	19	1	1	1	1	1	1	1	0
2017-09-26 06:33:00	2017-09-26 12:24:00	2017-09-26 12:33:00	564	2	1	1	2	1	3	2	2	2	2	2	2	2	2	1	2	0	0	2	2	1	0	0		1	2	1	2	99	30	3	0	1	99	0	0
2017-09-27 04:04:00	2017-09-27 09:48:00	2017-09-27 09:59:00	606	2	1	1	0	1	5	0	2	2	2	2	2	2	2	2	2	2	2	2	2	1	2	0		0		1	2	2	20	1	0	0	2	0	0
2017-09-27 04:25:00	2017-09-27 10:15:00	2017-09-27 10:24:00	575	2	1	1	1	1	3	2	2	2	1	2	99	2	0	2	2	99	2	2	99	1	2	1	2	1	2	1	2	1	25	2	0	0	99	1	0
2017-09-27 05:23:00	2017-09-27 11:14:00	2017-09-27 11:23:00	587	2	1	1	1	1	1	2	2	2	2	2	2	2	2	2	2	2	2	2	2	1	2	0		1	2	1	2	1	25	2	0	1	1	0	1	1	1
2017-09-27 06:13:00	2017-09-27 11:47:00	2017-09-27 12:00:00	749	2	1	1	0	1	1	2	2	2	2	2	2	2	2	2	2	2	0	2	0	1	2	1	2	1	2	1	2	2	34	5	1	1	2	1	1	1	1
2017-09-27 06:13:00	2017-09-27 12:00:00	2017-09-27 12:04:00	240	2	1	1	2	1	7	2	2	2	2	2	2	2	2	2	2	2	1	2	2	1	2	1	2	1	2	1	2	2	32	2	0	1	2	1	0
2017-09-27 06:13:00	2017-09-27 12:04:00	2017-09-27 12:13:00	571	2	1	1	1	1	0	2	2	2	2	2	2	1	1	2	1	2	99	2	2	1	2	99		99		99			23	1	99	1	99	99	99
2017-09-28 03:57:00	2017-09-28 09:47:00	2017-09-28 09:57:00	603	2	1	1	2	0	4	2	2	2	99	2	2	1	0	2	0	0	2	2	0	1	0	1	2	0		0			24	1	0	1	1	1	99
2017-09-28 04:55:00	2017-09-28 10:31:00	2017-09-28 10:40:00	514	2	1	1	0	1	3	2	2	2	2	2	2	2	2	2	2	2	2	2	2	1	2	1	2	1	2	1	2	2	24	2	0	1	0	0	1	1	1
2017-09-28 04:55:00	2017-09-28 10:45:00	2017-09-28 10:55:00	620	2	1	1	0	0	7	99	2	2	2	2	2	2	2	2	2	0	0	2	2	1	2	1	2	0		1	2	1	17	1	0	1	0	1	0
2017-09-28 05:32:00	2017-09-28 11:23:00	2017-09-28 11:32:00	543	2	1	1	0	1	2	2	2	2	2	2	2	2	2	2	2	2	2	2	2	1	2	1	2	1	2	0			23	2	1	1	1	1	0
2017-09-29 03:17:00	2017-09-29 09:09:00	2017-09-29 09:17:00	449	2	1	1	2	1	1	2	2	2	2	1	1	1	1	2	1	1	1	2	1	1	1	1	1	0		0			23	1	0	1	1	0	0
2017-09-29 03:44:00	2017-09-29 09:34:00	2017-09-29 09:44:00	636	2	1	1	1	1	5	0	2	2	2	2	1	1	2	1	1	0	1	2	1	1	2	1	2	1	1	0			28	2	0	1	1	1	0
2017-09-29 04:59:00	2017-09-29 10:50:00	2017-09-29 10:59:00	518	2	1	1	2	1	7	2	2	2	2	2	2	2	2	2	2	2	1	2	2	1	2	1	2	0		0			43	4	0	1	1	1	0
2017-09-29 05:15:00	2017-09-29 11:05:00	2017-09-29 11:15:00	627	2	1	1	1	1	3	2	2	2	2	2	2	2	2	2	2	2	2	2	2	1	2	1	2	0		0			22	2	0	1	1	1	1	1	0
2017-10-02 06:59:00	2017-10-02 12:52:00	2017-10-02 12:59:00	429	2	1	1	2	0	3	1	2	2	2	2	2	2	2	2	2	1	1	2	2	1	2	1	2	1	2	0			19	1	0	1	2	1	0
2017-10-02 07:18:00	2017-10-02 13:06:00	2017-10-02 13:18:00	689	2	1	1	0	1	1	99	2	2	2	2	2	2	2	2	2	99	2	2	2	1	2	1	2	1	2	1	2	2	22	1	0	1	2	1	1	1	1
2017-10-03 03:39:00	2017-10-03 09:28:00	2017-10-03 09:39:00	642	2	1	1	2	1	1	2	2	2	2	2	2	2	2	2	2	1	2	2	2	1	2	0		0		1	2	2	27	2	0	1	1	0	1	1	0
2017-10-03 05:27:00	2017-10-03 11:18:00	2017-10-03 11:27:00	571	2	1	1	0	1	1	2	2	2	2	2	2	2	2	2	2	99	2	2	2	1	2	1	2	1	2	1	2	2	30	3	99	99	99	1	99
2017-10-03 07:10:00	2017-10-03 13:05:00	2017-10-03 13:10:00	301	2	1	1	2	1	6	2	2	2	2	2	2	2	2	2	2	0	2	2	2	1	2	1	2	0		1	2	2	30	3	0	1	0	1	0
2017-10-04 03:20:00	2017-10-04 09:11:00	2017-10-04 09:20:00	531	2	1	1	1	0	3	2	2	2	2	2	2	2	2	2	2	1	2	2	2	1	2	1	2	1	2	0			20	1	1	1	1	1	0
2017-10-04 03:38:00	2017-10-04 09:29:00	2017-10-04 09:38:00	568	2	1	1	2	1	3	2	2	2	2	2	2	2	2	2	2	0	2	2	2	1	2	1	2	0		0			27	2	0	1	99	1	0
2017-10-04 04:03:00	2017-10-04 09:55:00	2017-10-04 10:03:00	522	2	1	1	2	1	1	2	2	2	2	2	2	2	2	2	2	2	2	2	2	1	2	0		1	2	1	2	2	19	1	0	1	99	99	99
2017-10-04 05:29:00	2017-10-04 11:20:00	2017-10-04 11:29:00	519	2	1	1	0	0	3	1	2	1	2	1	1	1	2	2	1	0	0	2	1	1	2	1	1	0		1	2	2	20	1	1	1	99	1	0
2017-10-04 06:17:00	2017-10-04 12:01:00	2017-10-04 12:17:00	954	2	1	1	2	1	0	99	2	0	2	2	2	99	0	2	2	0	2	2	99	1	2	1	2	0		0			18	2	0	1	1	1	0
2017-10-04 06:36:00	2017-10-04 12:26:00	2017-10-04 12:36:00	548	2	1	1	1	0	6	2	2	2	2	2	2	2	2	2	2	1	2	2	2	1	1	1	2	0		1	2	0	26	1	1	1	99	1	0
2017-10-05 04:38:00	2017-10-05 10:27:00	2017-10-05 10:38:00	676	2	1	1	1	1	2	99	2	2	2	2	2	2	2	2	2	2	2	2	2	1	2	1	2	0		1	2	2	30	4	0	1	99	1	0
2017-10-05 04:55:00	2017-10-05 10:44:00	2017-10-05 10:55:00	645	2	1	1	2	0	7	99	2	2	2	2	2	2	2	2	2	2	2	2	2	1	2	1	2	1	2	1	2	2	21	1	0	1	2	0	1	1	1
2017-10-05 05:10:00	2017-10-05 11:00:00	2017-10-05 11:10:00	584	2	1	1	2	0	4	2	2	2	2	2	2	2	2	2	2	2	0	2	2	1	2	0		0		1	2	2	22	2	0	1	0	0	0
2017-10-05 05:47:00	2017-10-05 11:36:00	2017-10-05 11:46:00	631	2	1	1	0	0	2	2	2	2	2	2	2	2	1	2	1	2	2	2	1	1	2	1	2	1	2	1	2	1	22	1	1	0	0	1	0
2017-10-05 06:03:00	2017-10-05 11:55:00	2017-10-05 12:03:00	501	2	1	1	2	0	3	2	2	2	2	2	2	2	2	2	2	1	2	2	2	1	2	1	2	1	2	1	2	2	20	1	1	1	0	1	0
2017-10-05 07:16:00	2017-10-05 12:54:00	2017-10-05 13:06:00	747	2	1	1	2	1	0	0	2	2	2	2	2	2	2	2	2	0	2	2	2	1	2	1	2	1	2	0			28	4	0	1	0	1	1	0
2017-10-05 07:16:00	2017-10-05 13:06:00	2017-10-05 13:16:00	568	2	1	1	0	1	5	2	2	2	2	1	2	2	2	2	2	0	1	2	0	1	2	1	2	0		1	2	2	18	1	1	1	1	1	0
2017-10-09 04:21:00	2017-10-09 10:10:00	2017-10-09 10:20:00	596	2		1	0	1	3	2	2	2	2	2	2	2	2	2	2	0	2	2	2	1	0	1	2	1	2	1	2	2	28	1	0	1	2	1	99
2017-10-09 04:59:00	2017-10-09 10:49:00	2017-10-09 10:58:00	563	2		1	1	0	5	2	2	2	2	2	2	1	2	2	2	0	2	2	2	1	2	1	2	1	2	1	2	2	28	3	0	1	2	1	0
2017-10-09 05:24:00	2017-10-09 11:15:00	2017-10-09 11:24:00	546	2		1	0	1	6	2	2	2	2	2	2	2	1	2	2	2	2	2	2	1	2	1	2	1	2	0			29	3	0	1	0	1	0
2017-10-09 06:10:00	2017-10-09 12:01:00	2017-10-09 12:10:00	555	2		1	0	1	3	2	2	2	2	2	2	1	1	2	2	0	1	2	2	1	2	1	2	0		1	2	2	22	1	1	1	99	1	0
2017-10-09 06:47:00	2017-10-09 12:40:00	2017-10-09 12:47:00	405	2		1	0	1	7	2	2	2	2	2	2	0	2	2	2	0	0	2	2	1	2	99		1	2	1	2	2	33	5	0	0	1	0	1	1	1
2017-10-09 07:08:00	2017-10-09 12:59:00	2017-10-09 13:08:00	571	2		1	2	1	2	0	2	2	2	2	2	2	2	2	2	0	2	2	2	1	2	1	2	1	2	0			30	3	0	1	0	1	0
2017-10-09 07:25:00	2017-10-09 13:16:00	2017-10-09 13:25:00	548	2		1	2	1	3	2	2	2	2	2	2	2	2	2	2	0	0	2	2	1	2	1	2	0		1	2	2	25	2	1	1	0	1	99
2017-10-09 07:45:00	2017-10-09 13:40:00	2017-10-09 13:45:00	305	2		1	2	1	1	2	2	1	0	0	1	1	1	2	1	1	1	2	1	1	2	1	2	0		1	2	0	21	1	0	1	1	1	0
2017-10-09 08:06:00	2017-10-09 13:55:00	2017-10-09 14:06:00	634	2		1	1	1	7	0	2	2	2	2	2	1	2	2	2	0	2	2	2	1	2	0		0		1	2	2	33	5	0	0	1	0	0
2017-10-10 05:22:00	2017-10-10 11:13:00	2017-10-10 11:22:00	561	2		1	1	1	4	2	2	2	2	2	1	1	1	2	2	2	2	2	1	1	2	0		1	2	1	2	2	24	2	0	1	1	1	1	1	1
2017-10-10 05:56:00	2017-10-10 11:48:00	2017-10-10 11:56:00	524	2		1	2	1	2	2	2	2	2	2	2	2	0	2	1	0	2	2	2	1	0	1	2	0		0			20	1	1	1	2	1	99
2017-10-10 06:46:00	2017-10-10 12:36:00	2017-10-10 12:46:00	599	2		1	0	1	1	0	2	2	2	2	2	2	2	2	2	0	2	2	0	1	2	0		1	2	1	2	2	29	4	0	1	0	1	1	1	1
2017-10-10 07:04:00	2017-10-10 12:58:00	2017-10-10 13:04:00	322	2		1	1	0	1	2	2	2	2	2	2	1	2	2	1	2	2	2	1	0		1	2	1	2	0			20	1	0	1	99	1	0
2017-10-11 03:10:00	2017-10-11 09:00:00	2017-10-11 09:10:00	580	2		1	1	1	4	2	2	2	2	2	2	2	2	1	2	1	2	2	2	1	2	0		1	2	1	2	2	21	1	0	1	1	0	0
2017-10-11 04:24:00	2017-10-11 10:14:00	2017-10-11 10:24:00	574	2		1	2	1	2	2	2	2	2	2	2	2	2	2	1	2	2	2	2	1	2	1	2	1	2	1	2	2	28	2	1	1	0	1	1	1	1
2017-10-11 04:45:00	2017-10-11 10:35:00	2017-10-11 10:45:00	565	2		1	2	1	2	2	2	2	2	2	2	99	99	2	2	1	2	2	2	1	2	1	2	1	2	99			31	5	1	0	2	1	99
2017-10-11 05:17:00	2017-10-11 11:13:00	2017-10-11 11:17:00	283	2		1	1	0	3	2	2	2	2	2	2	2	99	2	99	1	99	2	2	1	2	0		0		1	2	99	31	3	0	1	99	99	1	1	1
2017-10-11 05:34:00	2017-10-11 11:27:00	2017-10-11 11:34:00	376	2		1	2	1	5	2	2	2	2	2	2	0	0	2	2	0	2	2	2	1	2	1	2	0		1	2	2	27	3	0	1	0	1	0
2017-10-11 06:04:00	2017-10-11 11:52:00	2017-10-11 12:04:00	737	2		1	2	1	3	2	2	2	2	2	2	2	2	2	2	2	2	2	2	1	2	0		1	2	0			29	3	0	0	0	0	1	1	1
2017-10-12 04:10:00	2017-10-12 10:02:00	2017-10-12 10:10:00	510	2		1	0	1	3	2	1	2	0	99	0	0	0	2	99	1	2	2	0	1	2	1	0	0		0			28	2	0	0	99	1	0
2017-10-12 04:35:00	2017-10-12 10:25:00	2017-10-12 10:35:00	573	2		1	2	1	0	2	2	2	2	99	0	0	0	2	2	0	0	2	2	1	2	0		0		1	2	2	31	5	0	1	99	0	1	1	1
2017-10-13 03:04:00	2017-10-13 08:56:00	2017-10-13 09:04:00	468	2		1	2	1	2	99	2	2	2	2	2	2	2	2	2	0	2	2	2	1	2	0		1	2	1	2	2	17	1	0	1	99	99	0
2017-10-13 04:32:00	2017-10-13 10:22:00	2017-10-13 10:32:00	583	2		1	1	1	5	2	2	1	1	2	1	0	1	2	1	1	2	2	1	1	1	1	1	0		99			17	1	99	99	1	1	0
2017-10-16 03:42:00	2017-10-16 09:30:00	2017-10-16 09:41:00	660	2		1	0	1	5	2	2	2	2	2	2	2	2	2	2	2	2	2	2	1	2	1	2	0		1	2	1	20	1	0	1	2	1	1	1	0
2017-10-16 04:11:00	2017-10-16 10:01:00	2017-10-16 10:10:00	515	2		1	0	1	3	2	2	2	2	2	2	2	0	2	1	0	2	2	1	1	99	99		0		1	2	99	30	2	0	1	0	99	99
2017-10-16 04:30:00	2017-10-16 10:22:00	2017-10-16 10:30:00	463	2		1	1	1	1	2	2	2	2	2	1	2	1	2	0	2	99	2	2	1	2	99		0		1	2	1	31	4	0	1	1	0	99
2017-10-16 04:56:00	2017-10-16 10:47:00	2017-10-16 10:56:00	524	2		1	1	1	7	99	2	2	2	2	2	2	2	2	2	2	99	2	2	1	2	1	2	0		0			25	2	0	1	0	1	0
2017-10-16 05:14:00	2017-10-16 11:06:00	2017-10-16 11:13:00	459	2		1	1	1	3	2	2	2	2	2	2	2	2	2	1	2	1	2	2	0		1	2	0		1	2	2	22	1	1	0	0	1	0
2017-10-16 06:24:00	2017-10-16 12:16:00	2017-10-16 12:24:00	469	2		1	2	1	4	2	2	2	2	2	2	2	2	2	2	0	2	2	2	1	2	1	2	0		1	2	2	29	4	0	1	0	1	1	1	1
2017-10-17 03:26:00	2017-10-17 09:17:00	2017-10-17 09:26:00	511	2		1	0	0	5	2	2	2	2	2	2	2	0	2	2	0	2	2	2	1	0	1	2	0		1	2	2	33	2	0	1	1	0	99
2017-10-17 03:58:00	2017-10-17 09:52:00	2017-10-17 09:58:00	333	2		1	1	1	2	2	2	2	2	2	2	2	2	2	2	2	2	2	2	1	2	0		0		1	2	2	27	6	0	1	0	0	1	1	1
2017-10-17 04:17:00	2017-10-17 10:10:00	2017-10-17 10:17:00	400	2		1	2	1	5	2	2	2	2	2	2	2	2	2	2	0	0	2	2	1	2	1	2	0		1	2	1	24	3	0	1	1	1	0
2017-10-17 04:38:00	2017-10-17 10:28:00	2017-10-17 10:38:00	625	2		1	2	0	3	2	2	2	2	2	2	2	2	2	2	0	2	2	2	1	2	0		0		1	2	2	22	2	99	1	2	0	1	0
2017-10-17 05:10:00	2017-10-17 11:00:00	2017-10-17 11:10:00	633	2		1	0	0	0	0	0	0	2	0	0	0	2	2	0	0	2	0	0	1	2	0		1	2	0			19	1	0	1	0	1	0
2017-10-17 05:30:00	2017-10-17 11:22:00	2017-10-17 11:30:00	439	2		1	1	1	7	2	2	2	2	2	2	2	2	2	2	1	0	2	2	1	2	0		1	2	1	2	2	31	4	99	1	99	1	99
2017-10-17 06:16:00	2017-10-17 12:07:00	2017-10-17 12:16:00	519	2		1	1	0	1	0	2	2	2	2	2	2	2	2	2	99	0	2	2	1	2	1	2	0		0			20	1	1	1	1	1	0
2017-10-17 06:25:00	2017-10-17 12:21:00	2017-10-17 12:25:00	211	2		1	2	1	5	2	2	2	2	2	99	99	99	2	2	2	99	2	99	0		0		1	2	1	0	2	20	1	0	1	2	0	0
2017-10-18 03:18:00	2017-10-18 09:10:00	2017-10-18 09:18:00	452	2		1	2	0	5	1	0	1	99	0	99	2	2	1	2	0	99	99	2	1	2	1	2	0		1	1	99	22	2	0	0	99	0	99
2017-10-18 03:34:00	2017-10-18 09:26:00	2017-10-18 09:34:00	493	2		1	0	1	3	2	2	2	2	2	0	1	1	0	0	1	1	0	2	1	2	0		1	2	1	2	0	23	1	0	1	0	0	1	1	0
2017-10-18 04:44:00	2017-10-18 10:36:00	2017-10-18 10:44:00	476	2		1	1	1	2	2	2	2	2	2	2	2	2	2	2	2	2	2	2	1	2	0		1	2	1	2	1	25	2	0	1	99	0	1	1	1
2017-10-18 05:07:00	2017-10-18 10:54:00	2017-10-18 11:07:00	817	2		1	0	1	1	2	2	2	2	2	2	2	2	2	2	0	2	2	2	1	2	1	2	1	2	1	2	2	37	4	0	1	2	1	0
2017-10-19 03:18:00	2017-10-19 09:10:00	2017-10-19 09:18:00	493	2		1	0	1	1	2	2	2	2	2	99	2	99	2	2	2	2	2	99	1	2	0		1	2	1	2	2	22	2	0	1	99	0	99
2017-10-19 03:45:00	2017-10-19 09:37:00	2017-10-19 09:45:00	476	2		1	2	1	1	2	2	2	2	2	2	2	2	2	2	2	2	2	2	1	2	0		0		1	2	2	29	1	0	1	0	0	1	1	0
2017-10-19 04:25:00	2017-10-19 10:13:00	2017-10-19 10:25:00	701	2		1	0	1	0	2	2	2	2	2	2	2	2	2	2	0	0	2	2	1	2	1	2	0		1	2	2	32	4	0	0	2	1	1	1	1
2017-10-19 05:12:00	2017-10-19 10:54:00	2017-10-19 11:04:00	635	2		1	0	0	0	0	2	2	2	2	2	2	2	2	2	0	2	2	2	1	2	1	2	0		1	2	2	18	1	1	1	0	1	0
2017-10-19 05:12:00	2017-10-19 11:06:00	2017-10-19 11:12:00	356	2		1	0	1	3	2	2	2	2	2	2	2	2	2	2	0	2	2	2	1	2	1	2	0		1	2	2	30	3	0	1	2	0	0
2017-10-19 05:35:00	2017-10-19 11:13:00	2017-10-19 11:35:00	1298	2		1	2	1	1	2	2	2	2	2	2	2	2	2	2	2	2	2	2	1	2	99		1	2	0			19	1	0	1	99	99	99
2017-10-23 04:40:00	2017-10-23 10:31:00	2017-10-23 10:40:00	529	2		1	0	1	2	2	2	2	2	2	2	1	1	2	2	0	2	2	2	1	0	1	2	99		1	2	2	31	4	0	99	2	1	0
2017-10-23 05:33:00	2017-10-23 11:16:00	2017-10-23 11:25:00	584	2		1	2	1	5	2	2	2	2	2	2	2	2	2	2	1	2	2	1	1	2	1	2	1	2	0			15	2	0	0	99	1	0
2017-10-23 05:33:00	2017-10-23 11:26:00	2017-10-23 11:32:00	389	2		1	1	1	2	2	1	0	0	1	0	0	0	2	0	0	0	0	0	1	2	0		0		0			19	1	0	0	1	0	0
2017-10-23 06:14:00	2017-10-23 11:51:00	2017-10-23 12:00:00	548	2		1	0	1	5	2	2	2	2	2	2	2	2	2	2	0	0	2	2	1	2	1	2	1	2	1	2	2	28	3	0	1	99	1	0
2017-10-23 06:14:00	2017-10-23 12:05:00	2017-10-23 12:14:00	550	2		1	2	0	7	2	2	2	2	1	2	1	2	2	2	0	0	2	1	1	2	1	2	1	2	1	2	2	17	1	1	1	99	1	99
2017-10-23 06:30:00	2017-10-23 12:22:00	2017-10-23 12:30:00	494	2		1	0	1	3	2	2	2	2	2	2	2	1	2	2	0	0	2	2	99		0		0		0			27	2	0	1	0	0	0
2017-10-23 06:54:00	2017-10-23 12:45:00	2017-10-23 12:53:00	525	2		1	1	1	3	2	2	2	2	2	2	99	2	2	2	0	2	2	2	1	2	1	2	0		1	2	2	38	2	0	1	0	1	1	1	0
2017-10-23 06:59:00	2017-10-23 12:55:00	2017-10-23 12:59:00	249	2		1	2	0	3	2	2	2	2	1	2	1	2	2	1	0	2	2	2	1	0	0		0		1	2	2	25	1	0	1	99	99	0
2017-10-24 03:44:00	2017-10-24 09:34:00	2017-10-24 09:44:00	557	2		1	0	1	2	2	2	2	2	2	2	2	2	2	2	2	2	2	2	1	2	0		1	2	1	2	2	26	3	0	1	1	0	1	1	0
2017-10-24 04:46:00	2017-10-24 10:36:00	2017-10-24 10:45:00	589	2		1	1	0	0	2	2	2	2	2	2	2	2	2	2	2	2	2	2	1	2	1	2	1	2	1	2	2	37	6	0	1	0	1	1	0
2017-10-24 05:35:00	2017-10-24 11:23:00	2017-10-24 11:35:00	671	2		1	2	1	1	1	2	1	2	2	2	2	2	2	2	0	2	2	1	1	2	1	2	0		1	2	2	27	5	0	1	2	1	1	1	1
2017-10-24 05:55:00	2017-10-24 11:46:00	2017-10-24 11:55:00	545	2		1	1	0	3	2	2	2	2	2	2	2	2	2	2	2	2	2	2	1	2	1	2	1	2	1	2	2	25	2	1	1	0	1	0
2017-10-24 06:23:00	2017-10-24 12:13:00	2017-10-24 12:23:00	608	2		1	0	1	5	2	2	2	0	2	2	0	2	2	0	0	2	2	2	1	2	1	2	0		1	2	2	27	3	0	1	0	1	0
2017-10-24 06:31:00	2017-10-24 12:23:00	2017-10-24 12:31:00	433	2		1	2	1	2	1	0	2	1	1	2	1	1	0	1	99	99	99	1	1	0	1	2	99		1	2	1	30	3	0	1	99	1	0
2017-10-25 03:08:00	2017-10-25 09:00:00	2017-10-25 09:08:00	507	2	2	1	2	1	2	2	2	2	2	2	2	2	2	2	2	2	2	2	2	1	2	1	2	0		1	2	2	27	2	0	1	1	1	0
2017-10-25 03:23:00	2017-10-25 09:12:00	2017-10-25 09:23:00	620	2	2	1	1	1	2	2	2	2	2	2	2	0	0	2	1	2	1	2	99	1	2	0		0		1	2	1	25	2	0	0	2	0	0
2017-10-25 03:35:00	2017-10-25 09:27:00	2017-10-25 09:35:00	487	2	2	1	0	1	4	2	2	2	2	2	2	2	2	2	2	2	2	2	2	1	2	1	2	1	2	1	2	2	32	3	0	1	1	0	0
2017-10-25 03:56:00	2017-10-25 09:46:00	2017-10-25 09:56:00	597	2	2	1	0	0	3	2	2	2	2	2	0	0	0	2	2	0	0	2	0	1	2	1	2	1	2	0			29	4	0	1	0	1	99
2017-10-25 04:34:00	2017-10-25 10:26:00	2017-10-25 10:33:00	455	2	2	1	2	1	1	2	2	2	2	2	2	2	2	2	2	2	2	2	2	1	2	0		1	2	1	2	2	32	2	0	1	2	0	99
2017-10-25 05:04:00	2017-10-25 10:54:00	2017-10-25 11:04:00	588	2	2	1	2	1	7	2	2	2	2	2	2	2	2	2	2	2	2	2	2	1	2	1	2	1	2	1	2	2	29	3	0	0	2	1	1	1	1
2017-10-25 05:36:00	2017-10-25 11:26:00	2017-10-25 11:35:00	575	2	2	1	0	1	2	2	2	2	2	2	2	2	2	2	2	1	2	2	2	1	2	1	2	1	2	1	2	2	32	3	0	1	99	1	1	1	1
2017-10-25 05:53:00	2017-10-25 11:47:00	2017-10-25 11:53:00	396	2	2	1	2	0	1	2	2	2	2	2	2	2	2	2	2	2	2	2	2	1	2	1	2	1	2	1	2	2	22	1	1	1	0	1	0
2017-10-25 07:28:00	2017-10-25 13:22:00	2017-10-25 13:28:00	376	2	2	1	1	1	3	2	2	2	2	2	2	2	2	2	2	2	2	2	2	0		0		0		0			22	1	1	0	0	0	0
2017-10-26 03:33:00	2017-10-26 09:22:00	2017-10-26 09:33:00	629	2	2	1	2	0	1	2	2	2	2	2	1	2	2	2	2	2	2	2	99	0		0		0		1	2	2	34	4	0	1	0	0	1	1	0
2017-10-26 04:09:00	2017-10-26 09:56:00	2017-10-26 10:08:00	736	2	2	1	2	1	3	2	2	2	2	2	2	2	2	2	2	1	2	2	2	1	2	1	2	1	2	1	2	2	42	5	1	0	0	1	1	0
2017-10-26 04:31:00	2017-10-26 10:20:00	2017-10-26 10:30:00	619	2	2	1	0	0	0	2	2	2	2	2	2	2	2	2	2	2	2	2	2	1	2	1	2	1	2	1	2	99	20	2	0	0	2	1	1	1	1
2017-10-26 04:44:00	2017-10-26 10:39:00	2017-10-26 10:44:00	305	2	2	1	1	1	5	2	2	2	2	2	2	99	2	2	2	2	2	2	2	1	2	1	2	99		1	2	2	21	2	0	0	0	1	0
2017-10-26 05:37:00	2017-10-26 11:08:00	2017-10-26 11:18:00	599	2	2	1	0	1	3	2	2	2	2	2	2	2	2	2	2	2	2	2	2	1	2	1	2	1	2	1	2	2	19	1	1	1	2	1	0
2017-10-26 05:37:00	2017-10-26 11:25:00	2017-10-26 11:37:00	713	2	2	1	2	1	7	2	2	2	2	2	2	2	2	2	2	2	2	2	2	1	2	1	2	0		1	2	2	24	5	0	1	2	1	1	1	1
2017-10-26 05:46:00	2017-10-26 11:39:00	2017-10-26 11:46:00	447	2	2	1	2	1	2	2	0	0	2	0	0	0	1	2	0	0	0	2	99	0		0		0		1	2	1	26	1	0	1	2	0	1	1	1
2017-10-27 03:53:00	2017-10-27 09:46:00	2017-10-27 09:53:00	446	2	2	1	2	0	1	2	2	2	2	2	2	2	2	2	2	2	2	2	2	1	1	0		0		0			21	1	0	1	1	0	0
2017-10-30 03:40:00	2017-10-30 09:24:00	2017-10-30 09:32:00	458	2	2	1	0	1	2	0	2	2	2	2	2	2	2	2	2	2	99	2	2	1	2	0		1	2	1	2	2	23	2	0	1	0	1	0
2017-10-30 03:40:00	2017-10-30 09:33:00	2017-10-30 09:40:00	412	2	2	1	0	1	2	2	2	2	2	2	2	2	2	2	2	2	2	2	2	1	2	0		1	2	0			23	2	0	1	1	0	0
2017-10-30 04:29:00	2017-10-30 10:22:00	2017-10-30 10:29:00	431	2	2	1	2	0	3	2	2	2	2	2	2	2	2	2	2	2	2	2	2	1	2	1	2	0		1	2	2	25	1	1	1	1	1	0
2017-10-30 05:07:00	2017-10-30 10:57:00	2017-10-30 11:07:00	596	2	2	1	0	1	1	2	2	2	2	2	2	2	2	2	2	0	0	2	2	1	2	0		0		0			25	1	1	1	0	0	1	1	1
2017-10-30 05:25:00	2017-10-30 11:14:00	2017-10-30 11:25:00	644	2	2	1	0	1	7	2	2	2	2	2	2	2	2	2	2	2	2	2	2	1	2	1	2	0		1	2	2	33	4	1	1	0	1	99
2017-10-30 06:11:00	2017-10-30 12:01:00	2017-10-30 12:11:00	586	2	2	1	1	0	2	2	2	2	2	2	2	2	2	2	2	0	2	2	2	0		1	2	1	2	1	2	2	28	2	1	1	99	1	99
2017-10-30 07:31:00	2017-10-30 13:28:00	2017-10-30 13:31:00	204	2	2	1	2	1	1	2	2	2	2	2	2	1	2	2	2	2	1	2	1	1	2	0		1	2	0			20	1	0	1	0	0	0
2017-10-31 04:06:00	2017-10-31 09:56:00	2017-10-31 10:05:00	539	2	2	1	0	1	7	2	2	2	2	2	2	0	0	2	2	0	0	0	0	1	2	1	2	0		0			17	1	0	0	1	1	0
2017-10-31 04:26:00	2017-10-31 10:15:00	2017-10-31 10:26:00	617	2	2	1	0	1	7	2	2	2	2	2	99	99	2	2	2	0	1	2	2	1	2	1	2	0		1	2	2	20	2	0	0	99	1	0
2017-10-31 04:46:00	2017-10-31 10:38:00	2017-10-31 10:46:00	495	2	2	1	2	1	1	2	2	2	2	2	2	2	2	2	2	2	2	2	2	1	2	1	2	1	2	1	2	2	27	2	1	1	2	1	0
2017-10-31 05:07:00	2017-10-31 10:57:00	2017-10-31 11:06:00	575	2	2	1	2	1	1	2	2	2	2	2	2	2	2	2	2	2	2	2	2	1	2	1	2	1	2	1	2	2	24	1	1	1	2	1	0
2017-10-31 05:32:00	2017-10-31 11:22:00	2017-10-31 11:32:00	584	2	2	1	2	1	1	2	2	2	2	2	2	2	2	2	2	2	99	2	2	1	1	1	2	1	2	99			21	1	1	0	1	1	0
2017-10-31 05:44:00	2017-10-31 11:33:00	2017-10-31 11:43:00	599	2	2	1	2	1	5	2	2	2	2	2	2	2	2	2	2	0	2	2	1	1	2	1	2	0		1	2	2	20	1	1	0	2	1	0
2017-10-31 07:04:00	2017-10-31 12:22:00	2017-10-31 12:38:00	937	2	2	1	2	1	2	2	2	2	2	2	2	2	2	2	2	2	2	2	2	1	2	1	2	1	2	1	2	2	35	4	1	0	2	1	1	1	1
2017-10-31 07:04:00	2017-10-31 12:38:00	2017-10-31 12:50:00	745	2	2	1	2	1	5	2	2	2	2	2	2	2	2	2	2	2	2	2	2	1	2	1	2	1	2	1	2	2	45		1	1	2	1	1	0
2017-10-31 07:04:00	2017-10-31 12:54:00	2017-10-31 13:03:00	526	2	2	1	1	1	4	2	2	2	2	2	2	2	2	2	2	2	2	2	2	1	2	1	2	1	2	1	2	2	20	2	1	1	1	1	99
2017-10-31 07:33:00	2017-10-31 13:15:00	2017-10-31 13:23:00	480	2	2	1	2	0	1	2	2	1	2	2	2	2	2	2	0	0	1	2	2	1	2	1	2	0		0			20	1	0	1	99	1	99
2017-10-31 07:33:00	2017-10-31 13:23:00	2017-10-31 13:32:00	504	2	2	1	0	1	3	2	2	2	2	2	2	1	2	2	2	2	2	2	2	1	2	1	2	0		1	2	2	32	3	0	1	99	1	0
2017-11-01 03:41:00	2017-11-01 09:31:00	2017-11-01 09:40:00	579	2	2	1	2	0	7	2	2	2	2	2	0	0	0	2	1	0	99	2	2	1	2	1	2	0		1	2	1	23	1	0	1	2	0	0
2017-11-01 05:17:00	2017-11-01 09:54:00	2017-11-01 10:06:00	700	2	2	1	2	1	4	2	2	2	2	2	2	2	2	2	2	2	2	2	2	1	2	1	2	1	2	1	2	2	25	2	1	1	2	1	1	1	0
2017-11-01 05:17:00	2017-11-01 10:11:00	2017-11-01 10:21:00	610	2	2	1	2	1	7	2	2	2	2	2	2	2	2	2	2	2	2	2	2	1	2	1	2	1	2	1	2	2	25	3	0	0	1	1	1	1	1
2017-11-01 05:17:00	2017-11-01 11:05:00	2017-11-01 11:17:00	681	2	2	1	2	1	7	1	2	2	2	2	2	2	2	2	2	2	2	2	2	1	2	1	2	0		1	2	2	24	2	0	1	2	1	0
2017-11-02 04:10:00	2017-11-02 09:55:00	2017-11-02 10:01:00	353	2	2	1	2	1	2	2	2	2	2	2	2	2	2	2	2	2	2	2	2	1	2	0		1	2	1	2	2	24	2	0	1	0	0	1	1	0
2017-11-02 04:10:00	2017-11-02 10:01:00	2017-11-02 10:10:00	504	2	2	1	2	1	3	2	1	0	0	1	1	0	0	2	1	0	0	2	1	1	2	0		0		0			20	1	0	1	99	0	99
2017-11-02 04:18:00	2017-11-02 10:13:00	2017-11-02 10:18:00	334	2	2	1	1	0	4	2	2	2	2	2	2	1	2	2	2	1	2	2	1	1	2	1	2	1	2	0			40	3	0	1	99	99	99
2017-11-02 06:33:00	2017-11-02 12:26:00	2017-11-02 12:33:00	387	2	2	1	0	1	4	2	2	2	2	2	2	2	2	2	2	0	2	2	2	1	2	0		0		1	2	2	30	3	0	1	0	0	0
2017-11-02 07:12:00	2017-11-02 13:03:00	2017-11-02 13:12:00	506	2	2	1	0	1	5	2	2	2	2	2	2	2	0	2	2	0	2	2	2	1	2	1	2	1	2	1	2	2	27	5	0	1	2	1	1	1	0
2017-11-02 07:50:00	2017-11-02 13:42:00	2017-11-02 13:50:00	479	2	2	1	2	0	4	2	2	2	2	2	2	2	1	2	2	2	0	2	2	1	2	0		1	2	1	2	2	22	2	0	1	0	0	0
2017-11-03 04:33:00	2017-11-03 10:28:00	2017-11-03 10:33:00	298	2	2	1	1	0	2	2	2	2	2	2	2	2	2	2	1	1	2	2	1	0		0		0		0			38	3	0	1	99	1	0
2017-11-03 05:47:00	2017-11-03 11:33:00	2017-11-03 11:46:00	813	2	2	1	1	1	2	2	2	2	2	2	2	2	2	2	2	0	2	2	2	1	2	1	1	0		1	2	2	27	1	1	1	0	1	0
2017-11-03 06:24:00	2017-11-03 12:19:00	2017-11-03 12:24:00	271	2	2	1	0	1	3	2	2	2	2	2	2	2	2	2	0	1	0	0	2	0		0		0		1	2	2	27	6	0	0	99	0	1	1	1
2017-11-03 06:33:00	2017-11-03 12:28:00	2017-11-03 12:32:00	262	2	2	1	2	1	6	2	2	2	2	2	2	2	2	2	2	0	2	2	2	1	0	0		0		1	2	2	30	3	0	1	0	0	0
2017-11-06 02:31:00	2017-11-06 09:25:00	2017-11-06 09:31:00	337	2	2	1	1	1	5	2	2	2	2	2	2	1	2	2	1	0	1	2	2	1	2	0		0		0			19	1	0	1	0	0	0
2017-11-06 02:57:00	2017-11-06 09:49:00	2017-11-06 09:57:00	465	2	2	1	2	0	2	2	2	2	2	2	2	2	2	2	2	1	2	2	2	1	2	1	2	0		0			21	1	0	1	0	1	0
2017-11-06 03:32:00	2017-11-06 10:19:00	2017-11-06 10:32:00	761	2	2	1	2	1	5	2	2	2	2	2	2	2	2	2	2	2	2	2	2	1	2	1	2	1	2	1	2	2	29	3	0	1	1	1	1	1	1
2017-11-06 03:55:00	2017-11-06 10:44:00	2017-11-06 10:55:00	660	2	2	1	2	1	6	2	2	2	2	2	2	2	99	2	2	2	99	2	2	1	2	1	2	99		1	2	2	35	2	1	0	99	1	0
2017-11-06 04:16:00	2017-11-06 11:03:00	2017-11-06 11:16:00	815	2	2	1	2	1	7	2	2	2	2	2	2	0	0	2	99	0	0	2	0	1	2	1	2	0		0			21	2	0	1	99	1	0
2017-11-06 04:37:00	2017-11-06 11:29:00	2017-11-06 11:37:00	467	2	2	1	2	1	3	2	2	2	2	2	99	99	99	2	99	99	99	2	99	1	2	1	99	99		99			19	1	1	1	99	1	0
2017-11-06 05:43:00	2017-11-06 12:23:00	2017-11-06 12:43:00	1199	2	2	1	2	1	2	2	2	2	2	2	2	1	2	2	2	2	2	2	2	1	2	1	2	0		1	2	2	23	1	1	0	0	1	0
2017-11-07 02:29:00	2017-11-07 09:22:00	2017-11-07 09:29:00	391	2	2	1	2	1	5	2	2	2	2	2	2	2	2	2	2	1	2	2	2	1	2	0		0		1	2	1	24	3	0	1	1	0	0
2017-11-07 04:26:00	2017-11-07 11:18:00	2017-11-07 11:26:00	474	2	2	1	0	0	7	2	2	1	2	2	99	0	2	2	2	0	1	2	2	1	2	1	2	99		0			20	1	0	0	99	1	99
2017-11-07 05:21:00	2017-11-07 12:16:00	2017-11-07 12:21:00	315	2	2	1	2	1	2	99	0	2	2	2	2	2	2	2	2	0	0	2	2	1	2	1	2	1	2	1	2	2	17	1	0	1	0	1	0
2017-11-07 06:26:00	2017-11-07 13:16:00	2017-11-07 13:26:00	612	2	2	1	2	1	3	2	2	2	2	2	2	2	2	2	2	1	2	2	2	0		0		1	2	1	2	2	35	3	0	1	2	0	99
2017-11-07 06:52:00	2017-11-07 13:43:00	2017-11-07 13:52:00	555	2	2	1	2	1	3	2	2	2	2	2	2	2	2	2	2	1	0	2	2	1	2	0		1	2	1	2	2	29	3	0	0	2	0	1	1	1
2017-11-07 07:15:00	2017-11-07 14:06:00	2017-11-07 14:14:00	519	2	2	1	2	0	7	2	2	2	2	2	99	99	2	2	1	0	2	99	1	0		1	2	0		1	2	99	26	2	1	1	99	1	0
2017-11-07 07:33:00	2017-11-07 14:25:00	2017-11-07 14:33:00	482	2	2	1	0	0	10	2	2	2	2	2	2	99	0	2	2	0	1	2	99	0		1	2	0		1	2	99	19	1	1	1	99	1	0
2017-11-07 08:06:00	2017-11-07 14:58:00	2017-11-07 15:06:00	463	2	2	1	2	1	7	2	2	2	2	2	2	2	2	2	1	0	2	2	2	1	2	1	1	1	2	1	1	2	17	1	1	0	2	1	1	1	0
2017-11-07 08:32:00	2017-11-07 15:24:00	2017-11-07 15:32:00	525	2	2	1	2	0	3	2	2	2	2	2	2	2	2	2	2	1	2	2	2	0		1	2	0		1	2	1	20	2	0	1	0	1	0
2017-11-08 03:05:00	2017-11-08 09:53:00	2017-11-08 10:05:00	724	2	2	1	1	1	5	2	2	2	2	2	2	2	2	2	2	2	2	2	2	1	2	1	2	1	2	1	2	2	22	2	0	0	2	1	1	1	1
2017-11-08 04:38:00	2017-11-08 11:22:00	2017-11-08 11:37:00	953	2	2	1	0	1	3	1	1	0	0	1	0	1	1	1	0	1	1	1	1	0		1	0	1	0	1	0	0	26	2	0	0	0	1	1	0
2017-11-08 04:51:00	2017-11-08 11:42:00	2017-11-08 11:51:00	544	2	2	1	0	1	3	2	2	2	2	2	2	2	2	2	2	2	0	2	2	1	2	0		0		0			34	6	0	1	2	0	1	1	1
2017-11-08 05:18:00	2017-11-08 12:10:00	2017-11-08 12:18:00	477	2	2	1	2	1	2	2	2	2	1	2	2	2	2	1	2	0	2	2	2	1	2	1	2	1	2	1	2	1	26	2	1	1	1	1	99
2017-11-08 06:10:00	2017-11-08 12:41:00	2017-11-08 13:03:00	1344	2	2	1	0	1	1	2	2	2	2	2	2	2	2	2	2	0	1	2	99	1	2	1	2	0		99			19	1	1	1	1	1	0
2017-11-08 06:10:00	2017-11-08 13:03:00	2017-11-08 13:10:00	399	2	2	1	2	0	4	2	2	2	2	2	2	2	2	2	2	0	2	2	0	0		1	2	0		1	2	0	19	2	1	1	0	1	0
2017-11-08 06:47:00	2017-11-08 13:37:00	2017-11-08 13:46:00	573	2	2	1	2	0	2	2	2	2	2	2	2	2	2	2	2	0	2	2	0	1	2	0		1	2	0			19	1	1	0	0	0	0
2017-11-09 02:28:00	2017-11-09 09:22:00	2017-11-09 09:27:00	317	2	2	1	2	1	7	2	2	2	2	2	2	2	2	2	2	2	2	2	2	1	2	99		1	2	1	2	99	22	1	0	1	99	0	0
2017-11-09 05:00:00	2017-11-09 11:54:00	2017-11-09 12:00:00	352	2	2	1	2	1	1	0	0	2	2	2	2	2	2	0	2	0	0	2	0	0		0		0		0			28	4	0	0	0	0	1	0
2017-11-09 05:32:00	2017-11-09 12:28:00	2017-11-09 12:32:00	244	2	2	1	1	1	3	2	2	2	2	2	2	2	1	2	1	2	1	2	2	0		1	2	0		0			28	2	0	0	99	1	0
2017-11-09 06:23:00	2017-11-09 13:16:00	2017-11-09 13:23:00	381	2	2	1	0	1	2	2	2	2	2	2	2	2	0	2	0	0	2	2	2	1	2	1	0	1	2	1	2	2	25	1	1	1	99	1	99
2017-11-09 06:39:00	2017-11-09 13:32:00	2017-11-09 13:39:00	361	2	2	1	1	1	7	2	2	2	2	2	2	2	2	2	2	1	2	2	1	1	2	1	2	0		0			18	1	1	1	0	1	1	1	0
2017-11-10 02:39:00	2017-11-10 09:32:00	2017-11-10 09:39:00	435	2	2	1	2	1	2	2	2	2	2	2	2	2	2	2	2	2	2	2	2	1	2	1	2	0		1	2	2	25	2	0	1	2	0	1	1	0
2017-11-10 03:06:00	2017-11-10 09:57:00	2017-11-10 10:02:00	277	2	2	1	2	1	2	2	2	2	2	2	2	1	1	2	1	1	2	2	2	0		0		0		0			22	1	0	1	2	0	0
2017-11-13 03:46:00	2017-11-13 10:37:00	2017-11-13 10:45:00	465	2	2	1	2	1	2	2	2	2	2	2	2	2	2	2	2	2	2	2	2	1	2	1	2	1	2	1	2	2	28	2	0	1	2	0	1	1	1
2017-11-13 04:12:00	2017-11-13 11:01:00	2017-11-13 11:11:00	625	2	2	1	2	0	2	2	2	2	2	2	2	2	99	2	99	2	2	2	1	1	2	1	2	0		1	2	1	25	2	0	0	99	1	99
2017-11-13 04:57:00	2017-11-13 11:49:00	2017-11-13 11:56:00	455	2	2	1	2	1	2	2	2	2	2	2	2	2	2	2	2	2	2	2	2	1	2	1	2	1	2	1	2	2	30	2	1	1	2	1	1	1	1
2017-11-13 06:00:00	2017-11-13 12:55:00	2017-11-13 12:59:00	284	2	2	1	2	1	3	2	2	2	2	2	2	2	2	2	2	1	0	2	2	1	2	0		1	2	0			25	2	0	1	1	0	0
2017-11-13 06:38:00	2017-11-13 13:33:00	2017-11-13 13:38:00	303	2	2	1	1	1	1	2	2	2	2	2	1	1	2	2	1	0	99	2	2	1	2	99		0		1	2	1	32	4	0	1	0	99	99
2017-11-13 08:19:00	2017-11-13 15:09:00	2017-11-13 15:18:00	560	2	2	1	2	0	3	99	2	99	2	2	2	2	0	2	2	99	99	2	2	1	2	1	2	1	2	0			19	1	1	0	1	1	99
2017-11-14 03:19:00	2017-11-14 10:10:00	2017-11-14 10:18:00	519	2	2	1	1	1	5	0	2	2	2	2	2	2	2	2	1	1	2	2	1	0		1	1	0		0			38	5	1	0	0	1	99
2017-11-14 03:56:00	2017-11-14 10:46:00	2017-11-14 10:56:00	598	2	2	1	0	1	4	2	2	2	2	2	2	2	2	2	2	2	2	2	2	1	2	1	2	1	2	0			19	2	1	1	2	1	0
2017-11-14 04:29:00	2017-11-14 11:11:00	2017-11-14 11:21:00	598	2	2	1	2	1	3	2	2	2	2	2	2	1	2	2	2	2	0	2	2	1	2	0		1	2	0			26	2	0	1	99	0	0
2017-11-14 04:29:00	2017-11-14 11:22:00	2017-11-14 11:29:00	440	2	2	1	0	0	5	2	2	2	0	2	2	2	0	2	2	0	2	2	2	1	2	0		1	2	0			19	1	0	1	2	0	0
2017-11-14 05:38:00	2017-11-14 12:29:00	2017-11-14 12:37:00	533	2	2	1	0	1	2	2	2	2	1	2	2	1	2	2	2	0	1	2	99	0		1	99	99		99			19	1	1	1	2	1	99
2017-11-14 05:58:00	2017-11-14 12:49:00	2017-11-14 12:58:00	526	2	2	1	2	1	5	2	2	2	2	2	2	2	2	2	2	1	2	2	2	1	2	1	2	1	2	1	2	2	45	4	1	1	2	1	1	0
2017-11-14 06:15:00	2017-11-14 13:08:00	2017-11-14 13:14:00	388	2	2	1	1	0	7	2	2	2	2	2	2	2	2	2	2	1	0	2	2	1	2	1	2	0		1	2	2	33	4	99	1	99	1	0
2017-11-14 07:51:00	2017-11-14 14:34:00	2017-11-14 14:51:00	973	2	2	1	2	1	0	2	2	2	2	2	2	2	2	2	2	2	2	2	2	1	2	1	2	1	99	1	99	99	30	3	1	99	99	1	0
2017-11-15 02:28:00	2017-11-15 09:23:00	2017-11-15 09:28:00	279	2	2	1	2	1	1	2	2	2	2	2	2	2	2	2	2	1	1	2	2	0		1	2	0		1	2	2	39	4	0	1	99	1	1	1	0
2017-11-15 02:53:00	2017-11-15 09:35:00	2017-11-15 09:44:00	520	2	2	1	0	1	7	0	2	2	2	2	2	2	2	2	2	2	1	2	2	0		1	2	0		1	2	2	32	4	0	1	0	1	1	1	0
2017-11-15 02:53:00	2017-11-15 09:44:00	2017-11-15 09:53:00	522	2	2	1	1	1	2	2	2	2	2	2	2	2	2	2	2	2	2	2	2	1	2	1	2	0		1	2	2	26	3	0	1	0	1	0
2017-11-15 03:02:00	2017-11-15 09:56:00	2017-11-15 10:02:00	327	2	2	1	2	1	5	2	2	2	2	2	2	2	2	2	2	2	2	2	2	1	2	1	2	0		1	2	1	27	2	0	1	1	0	1	1	0
2017-11-15 03:30:00	2017-11-15 10:25:00	2017-11-15 10:30:00	253	2	2	1	1	1	7	2	2	2	2	2	2	2	2	2	2	2	2	2	2	1	2	1	2	1	2	1	2	2	32	2	0	1	2	1	0
2017-11-15 04:20:00	2017-11-15 11:15:00	2017-11-15 11:20:00	298	2	2	1	2	1	1	2	2	2	2	2	2	2	2	2	2	2	2	2	2	1	2	0		0		1	2	2	32	2	0	1	0	0	99
2017-11-15 04:47:00	2017-11-15 11:36:00	2017-11-15 11:47:00	627	2	2	1	1	1	1	2	2	2	2	2	2	2	2	1	2	1	99	2	2	1	2	1	2	0		1	2	1	21	2	1	1	99	1	0
2017-11-15 05:21:00	2017-11-15 12:17:00	2017-11-15 12:21:00	244	2	2	1	2	0	5	2	2	99	1	1	0	0	2	1	1	2	2	2	1	1	2	1	2	1	1	1	1	99	21	2	0	1	1	1	0
2017-11-16 03:27:00	2017-11-16 10:19:00	2017-11-16 10:27:00	450	2	2	1	0	1	5	2	2	2	2	2	2	2	1	2	2	0	2	2	2	1	2	99		0		1	2	0	30	2	0	1	0	99	1	1	1
2017-11-16 03:49:00	2017-11-16 10:40:00	2017-11-16 10:49:00	512	2	2	1	2	1	1	2	2	2	2	2	2	2	2	2	2	1	2	2	1	1	2	1	2	0		0			21	2	0	1	0	1	0
2017-11-16 04:25:00	2017-11-16 11:11:00	2017-11-16 11:25:00	840	2	2	1	0	1	0	2	2	2	2	2	99	2	99	2	99	2	2	2	2	1	2	1	2	99		99			32	4	1	1	99	1	0
2017-11-16 04:53:00	2017-11-16 11:40:00	2017-11-16 11:52:00	747	2	2	1	2	1	1	2	2	2	2	2	2	2	2	2	2	0	2	2	2	1	2	1	2	1	2	1	2	2	18	1	1	0	2	1	0
2017-11-16 05:24:00	2017-11-16 12:14:00	2017-11-16 12:24:00	621	2	2	1	1	0	6	2	2	2	2	2	2	2	2	2	2	2	2	2	2	1	2	1	2	0		1	2	2	22	2	0	1	2	1	0
2017-11-16 05:42:00	2017-11-16 12:34:00	2017-11-16 12:41:00	438	2	2	1	2	1	2	2	2	2	2	2	2	2	2	2	2	2	99	2	2	99		0		99		1	2	2	19	1	0	1	0	0	99
2017-11-16 06:35:00	2017-11-16 13:29:00	2017-11-16 13:35:00	355	2	2	1	0	0	5	0	2	2	2	2	2	2	2	2	2	2	2	2	2	1	2	1	2	0		1	2	2	21	1	0	1	0	1	0
2017-11-20 02:10:00	2017-11-20 09:02:00	2017-11-20 09:09:00	454	2	2	1	1	1	3	0	2	2	2	2	2	2	1	2	2	2	1	2	2	0		0		1	2	0			25	2	0	1	99	0	0
2017-11-20 02:38:00	2017-11-20 09:31:00	2017-11-20 09:37:00	369	2	2	1	2	1	5	2	2	2	2	2	2	1	2	2	99	99	99	2	1	1	2	0		1	2	0			15	2	0	1	0	0	0
2017-11-20 04:12:00	2017-11-20 11:04:00	2017-11-20 11:12:00	458	2	2	1	1	0	3	2	2	2	2	2	2	2	2	2	2	99	2	2	2	1	2	1	2	1	2	1	2	2	20	1	1	1	0	1	0
2017-11-20 04:30:00	2017-11-20 11:24:00	2017-11-20 11:29:00	342	2	2	1	1	1	5	2	2	2	2	2	2	2	1	2	2	0	2	2	1	0		1	2	0		1	2	2	19	1	0	0	0	1	0
2017-11-20 05:03:00	2017-11-20 11:53:00	2017-11-20 12:03:00	590	2	2	1	2	0	7	2	2	2	2	2	2	2	2	2	99	99	2	2	2	99		1	2	1	2	0			24	3	1	1	1	1	0
2017-11-20 05:41:00	2017-11-20 12:31:00	2017-11-20 12:41:00	598	2	2	1	2	1	3	2	2	2	2	2	2	2	2	2	2	2	2	2	2	1	2	1	2	1	2	1	2	2	27	3	1	0	2	1	1	1	1
2017-11-20 06:06:00	2017-11-20 12:58:00	2017-11-20 13:06:00	480	2	2	1	2	1	1	2	2	2	2	2	2	2	2	2	2	0	2	2	2	1	2	1	2	1	2	1	2	2	23	1	1	1	2	1	0
2017-11-20 06:28:00	2017-11-20 13:22:00	2017-11-20 13:28:00	348	2	2	1	2	0	5	1	2	99	2	2	2	2	2	2	2	0	2	2	0	1	2	1	2	0		1	2	2	19	1	0	1	99	1	0
2017-11-20 06:53:00	2017-11-20 13:47:00	2017-11-20 13:53:00	339	2	2	1	0	1	4	2	2	2	2	2	2	2	2	2	2	2	99	2	2	1	2	0		0		1	2	2	23	2	0	1	0	0	1	1	1
2017-11-20 08:17:00	2017-11-20 15:08:00	2017-11-20 15:16:00	527	2	2	1	0	0	1	2	2	2	0	2	2	2	2	2	2	0	1	1	0	1	2	1	1	0		1	2	2	20	2	1	1	0	99	99
2017-11-21 02:00:00	2017-11-21 08:52:00	2017-11-21 09:00:00	511	2	2	1	2	1	3	2	2	2	2	2	2	2	2	2	2	2	1	2	2	1	2	0		1	2	0			29	3	0	0	2	0	1	1	1
2017-11-21 03:22:00	2017-11-21 10:11:00	2017-11-21 10:21:00	624	2	2	1	1	1	3	2	2	2	2	2	2	99	99	2	99	2	99	2	2	1	2	1	2	99		1	2	99	29	3	1	0	99	99	1	1	1
2017-11-21 04:44:00	2017-11-21 11:28:00	2017-11-21 11:43:00	899	2	2	1	2	1	7	2	2	2	2	2	2	2	2	2	2	2	2	2	2	1	2	1	1	0		0			28	2	1	1	99	0	99
2017-11-21 05:25:00	2017-11-21 12:15:00	2017-11-21 12:24:00	557	2	2	1	0	0	6	2	2	2	2	2	2	99	2	2	2	0	2	2	0	0		1	2	0		1	2	2	21	1	1	1	2	1	1	1	0
2017-11-22 03:01:00	2017-11-22 09:49:00	2017-11-22 10:01:00	694	2	2	1	2	1	3	2	2	2	2	2	2	2	1	2	2	0	0	2	2	1	2	0		1	2	1	2	2	17	2	0	0	0	0	1	1	0
2017-11-22 04:18:00	2017-11-22 11:09:00	2017-11-22 11:17:00	483	2	2	1	0	1	5	2	2	2	2	2	2	2	2	2	2	1	2	2	2	1	2	1	2	1	2	1	1	2	19	2	0	1	2	1	0
2017-11-22 04:52:00	2017-11-22 11:44:00	2017-11-22 11:52:00	495	2	2	1	2	0	5	2	2	2	2	2	2	2	2	2	2	0	0	2	2	1	0	1	2	0		0			24	2	1	1	1	1	0
2017-11-22 06:30:00	2017-11-22 13:15:00	2017-11-22 13:29:00	821	2	2	1	1	1	2	2	2	2	2	2	2	2	2	2	2	2	2	2	2	1	2	1	2	1	2	1	2	2	23	3	1	1	1	1	1	1	0
2017-11-23 03:36:00	2017-11-23 10:27:00	2017-11-23 10:36:00	530	2	2	1	1	0	2	2	0	2	2	2	2	99	1	2	2	0	2	2	2	1	2	0		1	2	1	2	2	19	1	0	1	2	0	1	1	1
2017-11-23 04:28:00	2017-11-23 11:17:00	2017-11-23 11:28:00	667	2	2	1	0	1	7	2	2	2	2	2	2	2	2	2	2	0	0	2	2	1	2	99		99		1	2	2	42	5	99	99	0	99	1	1	1
2017-11-23 04:58:00	2017-11-23 11:48:00	2017-11-23 11:58:00	566	2	2	1	1	1	7	2	0	1	1	1	1	1	1	0	1	0	1	2	0	1	0	1	2	0		1	2	2	28	2	0	1	1	1	99
2017-11-23 05:20:00	2017-11-23 12:10:00	2017-11-23 12:19:00	558	2	2	1	1	1	3	1	1	2	2	2	2	1	99	1	2	0	0	1	0	99		99		99		1	1	2	25	1	0	1	99	0	99
2017-11-24 04:21:00	2017-11-24 11:14:00	2017-11-24 11:21:00	420	2	2	1	2	1	2	2	2	1	2	0	0	0	1	2	2	0	1	2	99	0		0		0		1	2	1	26	1	0	1	1	0	1	1	0
2017-11-27 02:48:00	2017-11-27 09:42:00	2017-11-27 09:48:00	367	2	2	1	2	1	2	2	2	2	2	2	2	2	2	2	2	2	2	2	2	1	2	1	2	1	2	1	2	2	23	2	0	1	1	1	0
2017-11-27 03:07:00	2017-11-27 09:57:00	2017-11-27 10:07:00	629	2	2	1	2	1	7	1	2	2	99	99	99	1	1	99	0	0	0	2	2	1	2	1	2	0		1	1	99	28	3	0	0	1	0	1	0
2017-11-27 03:40:00	2017-11-27 10:34:00	2017-11-27 10:40:00	304	2	2	1	1	1	2	2	2	2	2	2	2	2	2	2	2	1	2	2	2	1	2	1	2	0		1	2	2	23	2	0	1	99	1	0
2017-11-27 04:30:00	2017-11-27 11:20:00	2017-11-27 11:29:00	574	2	2	1	2	1	1	2	2	2	2	2	2	2	0	2	0	1	2	2	1	99		99		99		1	2	1	14	1	1	1	99	1	99
2017-11-27 05:10:00	2017-11-27 12:01:00	2017-11-27 12:10:00	540	2	2	1	1	1	3	2	2	2	2	2	2	2	2	2	2	0	2	2	2	1	2	1	2	1	2	1	2	2	25	3	1	0	2	0	1	1	1
2017-11-27 06:01:00	2017-11-27 12:42:00	2017-11-27 13:00:00	1099	2	2	1	0	1	0	2	2	2	2	2	2	2	2	2	2	2	0	2	2	1	2	1	2	1	2	99			33	3	1	99	99	1	0
2017-11-27 06:34:00	2017-11-27 13:17:00	2017-11-27 13:24:00	424	2	2	1	1	1	5	2	2	2	2	2	2	2	2	2	2	1	2	2	0	99		99		99		1	2	2	29	3	1	1	2	99	1	1	1
2017-11-27 06:34:00	2017-11-27 13:24:00	2017-11-27 13:34:00	569	2	2	1	0	1	7	2	2	2	2	2	2	2	2	2	2	1	2	2	2	1	2	1	2	1	2	1	2	2	18	1	1	1	2	1	99
2017-11-27 06:46:00	2017-11-27 13:39:00	2017-11-27 13:46:00	431	2	2	1	1	1	6	2	2	2	2	2	2	2	2	2	2	0	2	2	2	1	2	1	2	1	2	1	2	2	28	4	0	1	2	1	0
2017-11-28 02:23:00	2017-11-28 09:19:00	2017-11-28 09:23:00	252	2	2	1	2	1	1	2	2	2	2	2	2	1	2	2	2	2	2	2	2	1	2	99		1	2	1	2	2	27	2	0	1	0	99	99
2017-11-28 03:02:00	2017-11-28 09:54:00	2017-11-28 10:02:00	482	2	2	1	0	1	1	2	2	2	2	2	2	2	2	2	2	2	2	2	2	1	2	1	2	1	2	1	2	2	30	3	0	1	2	1	0
2017-11-28 03:45:00	2017-11-28 10:31:00	2017-11-28 10:45:00	866	2	2	1	2	1	0	2	2	2	2	2	2	2	2	2	2	1	2	2	2	1	2	1	2	1	2	1	2	2	25	3	1	0	1	1	99
2017-11-28 05:46:00	2017-11-28 12:25:00	2017-11-28 12:46:00	1218	2	2	1	0	1	2	2	2	2	2	2	2	2	2	2	2	99	2	2	2	1	2	1	2	1	2	1	2	2	40	4	99	99	2	1	1	1	1
2017-11-28 06:15:00	2017-11-28 13:06:00	2017-11-28 13:15:00	546	2	2	1	2	0	5	2	2	2	1	2	2	2	1	2	2	0	2	2	2	1	2	1	2	0		0			19	1	1	1	1	1	0
2017-11-28 06:34:00	2017-11-28 13:24:00	2017-11-28 13:34:00	622	2	2	1	0	1	2	2	2	2	2	2	1	1	1	1	1	1	2	2	1	1	2	0		0		0			20	1	1	1	2	0	99
2017-11-29 02:17:00	2017-11-29 09:08:00	2017-11-29 09:12:00	253	2	2	1	1	0	2	2	2	2	2	2	2	2	2	2	99	1	2	2	2	1	2	1	2	1	2	0			20	1	1	1	1	1	99
2017-11-29 03:10:00	2017-11-29 10:01:00	2017-11-29 10:10:00	494	2	2	1	2	1	6	2	2	2	2	2	2	2	2	2	2	2	2	2	1	1	2	1	2	0		1	2	2	23	3	1	1	0	1	1	1	99
2017-11-29 03:54:00	2017-11-29 10:42:00	2017-11-29 10:51:00	507	2	2	1	2	1	1	2	2	2	2	2	2	2	2	2	2	2	2	2	2	1	2	1	2	0		99			38	7	1	1	99	1	99
2017-11-29 04:25:00	2017-11-29 11:20:00	2017-11-29 11:25:00	306	2	2	1	2	0	1	2	2	2	2	2	2	2	1	2	1	0	99	2	2	99		0		0		1	1	99	20	1	0	0	1	0	0
2017-11-29 05:40:00	2017-11-29 12:20:00	2017-11-29 12:30:00	612	2	2	1	2	0	7	2	2	2	2	2	2	2	2	2	2	2	2	2	2	1	2	1	2	1	2	1	2	2	18	1	1	1	99	1	99
2017-11-29 05:40:00	2017-11-29 12:31:00	2017-11-29 12:39:00	528	2	2	1	0	1	0	2	2	2	2	2	2	2	2	2	2	1	2	2	2	1	2	0		1	2	1	2	2	29	3	99	0	99	0	99
2017-11-29 05:48:00	2017-11-29 12:41:00	2017-11-29 12:48:00	413	2	2	1	2	1	6	2	2	2	2	2	2	2	2	2	2	0	1	2	99	99		1	2	99		99			26	1	0	1	99	1	1	99	99
2017-11-30 02:31:00	2017-11-30 09:24:00	2017-11-30 09:30:00	371	2	2	1	1	1	4	2	2	2	2	2	2	2	2	2	2	2	99	2	2	1	2	0		0		1	2	2	23	2	0	1	0	0	1	1	1
2017-11-30 03:00:00	2017-11-30 09:43:00	2017-11-30 09:54:00	696	2	2	1	2	1	5	2	2	2	2	2	2	2	2	2	2	2	1	2	2	1	2	1	2	1	2	1	2	2	29	3	1	1	1	1	1	1	1
2017-11-30 03:00:00	2017-11-30 09:54:00	2017-11-30 10:00:00	316	2	2	1	2	1	1	2	2	2	2	2	2	2	2	2	2	2	2	2	2	1	2	1	2	1	2	1	2	2	24	1	1	1	2	1	1	1	1
2017-11-30 03:20:00	2017-11-30 10:14:00	2017-11-30 10:20:00	353	2	2	1	2	1	7	2	2	2	2	2	2	2	2	2	2	1	1	2	2	1	2	0		0		0			28	2	0	1	0	0	99
2017-11-30 03:45:00	2017-11-30 10:41:00	2017-11-30 10:45:00	266	2	2	1	0	1	3	2	2	2	2	2	2	2	2	2	2	2	2	2	2	1	2	0		0		1	2	2	27	6	0	0	99	0	1	1	1
2017-11-30 04:27:00	2017-11-30 11:19:00	2017-11-30 11:27:00	499	2	2	1	2	0	2	1	1	2	2	2	2	2	1	1	2	2	2	2	2	1	2	0		0		1	2	2	22	1	1	0	2	1	1	1	0
2017-11-30 05:06:00	2017-11-30 12:01:00	2017-11-30 12:06:00	272	2	2	1	2	1	7	2	2	2	2	1	1	2	2	2	2	2	1	2	2	1	2	1	2	1	2	0			25	3	0	0	99	1	1	0
2017-12-04 06:13:00	2017-12-04 13:07:00	2017-12-04 13:12:00	272	2		1	1	1	3	2	2	2	2	2	2	2	2	2	2	2	2	2	2	0		0		0		1	2	2	22	1	0	0	0	1	0
2017-12-04 07:06:00	2017-12-04 13:56:00	2017-12-04 14:06:00	563	2		1	0	0	7	2	2	2	2	2	2	2	2	2	1	0	1	2	1	0		1	2	0		1	2	2	16	1	0	1	0	0	0
2017-12-04 07:16:00	2017-12-04 14:10:00	2017-12-04 14:16:00	344	2		1	1	1	5	2	2	2	2	2	2	2	2	2	2	1	99	2	2	1	2	1	2	0		1	2	2	18	1	1	1	2	1	0
2017-12-04 07:37:00	2017-12-04 14:31:00	2017-12-04 14:37:00	328	2		1	2	1	7	2	2	2	2	2	2	2	1	0	2	0	0	2	2	1	0	1	2	1	1	1	2	2	28	1	1	1	2	1	0
2017-12-05 03:20:00	2017-12-05 10:08:00	2017-12-05 10:20:00	695	2		1	2	0	0	2	2	2	2	2	2	2	2	2	2	0	2	2	2	1	2	0		0		0			24	3	0	1	0	1	99
2017-12-05 03:31:00	2017-12-05 10:22:00	2017-12-05 10:31:00	519	2		1	1	1	3	2	2	2	2	2	2	2	2	2	2	1	2	2	2	0		0		0		0			28	1	0	1	0	0	0
2017-12-05 04:40:00	2017-12-05 11:29:00	2017-12-05 11:40:00	615	2		1	2	1	1	2	2	2	2	2	2	2	2	2	2	2	2	2	2	1	2	1	2	1	2	1	2	2	22	2	1	0	1	1	0
2017-12-05 05:09:00	2017-12-05 12:03:00	2017-12-05 12:08:00	342	2		1	2	1	2	2	2	2	2	2	2	2	2	2	2	1	2	2	99	1	2	1	2	99		0			20	1	1	1	99	1	0
2017-12-05 06:10:00	2017-12-05 12:51:00	2017-12-05 13:01:00	619	2		1	2	1	2	1	2	1	2	2	2	2	2	2	1	1	2	2	1	0		1	2	0		1	2	2	27	2	0	1	0	1	1	1	1
2017-12-05 06:10:00	2017-12-05 13:01:00	2017-12-05 13:10:00	511	2		1	2	1	5	2	2	2	2	2	2	1	2	2	2	1	1	2	2	1	2	1	2	1	2	1	2	2	28	2	0	1	99	1	1	1	0
2017-12-05 06:27:00	2017-12-05 13:17:00	2017-12-05 13:26:00	570	2		1	1	0	1	1	2	1	2	2	1	99	2	1	99	0	2	99	99	99		1	2	1	2	1	2	2	19	2	1	1	99	1	0
2017-12-05 07:17:00	2017-12-05 14:10:00	2017-12-05 14:17:00	440	2		1	1	1	7	2	2	2	2	2	2	2	2	2	2	0	1	2	2	1	0	1	2	0		1	2	1	20	1	1	1	0	1	0
2017-12-05 07:32:00	2017-12-05 14:24:00	2017-12-05 14:32:00	480	2		1	0	1	1	2	2	2	2	2	2	2	2	2	2	2	2	2	2	1	2	1	2	1	2	1	2	2	22	1	1	1	2	1	1	99	99
2017-12-05 07:56:00	2017-12-05 14:35:00	2017-12-05 14:48:00	789	2		1	1	1	3	2	2	2	2	2	2	2	2	2	2	1	2	2	2	1	1	99		99		1	2	2	28	3	0	1	1	1	0
2017-12-05 07:56:00	2017-12-05 14:48:00	2017-12-05 14:56:00	489	2		1	2	0	6	2	2	2	2	1	2	2	99	2	2	1	2	2	2	1	2	1	2	1	2	1	2	1	22	1	0	1	99	1	0
2017-12-06 03:30:00	2017-12-06 10:20:00	2017-12-06 10:30:00	565	2	3	1	2	1	5	2	2	2	2	1	2	1	1	2	2	2	2	1	0	1	2	1	2	0		0			27	3	0	1	0	1	0
2017-12-06 05:11:00	2017-12-06 10:39:00	2017-12-06 10:49:00	616	2	3	1	0	1	3	2	2	2	2	2	2	0	2	2	1	1	2	2	2	1	2	1	2	0		0			17	1	0	1	99	1	99
2017-12-06 05:11:00	2017-12-06 11:48:00	2017-12-06 11:59:00	648	2	3	1	0	1	2	99	2	2	2	99	2	2	2	0	99	0	1	2	2	1	2	1	0	1	2	1	2	2	29	3	1	1	99	1	1	1	0
2017-12-06 05:11:00	2017-12-06 12:00:00	2017-12-06 12:11:00	643	2	3	1	1	1	7	2	2	99	2	2	2	99	0	2	2	0	2	0	0	1	2	0		0		1	2	1	21	3	1	0	99	1	0
2017-12-06 05:34:00	2017-12-06 12:26:00	2017-12-06 12:34:00	455	2	3	1	2	0	7	2	2	2	1	2	2	2	99	2	99	1	1	2	2	99		1	2	1	99	1	2	1	22	1	1	1	99	1	99
2017-12-06 05:44:00	2017-12-06 12:37:00	2017-12-06 12:44:00	436	2	3	1	2	1	5	2	2	2	2	2	2	2	2	2	2	2	1	2	2	1	2	1	2	1	2	1	2	2	29	3	1	1	0	1	1	1	1
2017-12-06 05:58:00	2017-12-06 12:49:00	2017-12-06 12:57:00	505	2	3	1	0	1	2	2	2	2	2	2	2	2	2	2	2	2	2	2	2	1	2	1	2	1	2	1	2	2	23	1	0	1	2	1	1	1	0
2017-12-06 06:52:00	2017-12-06 13:45:00	2017-12-06 13:52:00	376	2	3	1	2	0	0	2	2	2	2	2	2	2	2	2	2	0	2	1	2	1	2	1	2	1	2	1	2	2	20	1	0	1	2	1	0
2017-12-07 04:01:00	2017-12-07 10:53:00	2017-12-07 11:01:00	470	2	3	1	1	1	7	2	2	2	2	2	2	2	2	2	2	1	2	2	2	1	2	1	2	0		0			33	3	0	1	99	0	0
2017-12-07 04:26:00	2017-12-07 11:21:00	2017-12-07 11:26:00	266	2	3	1	2	1	3	2	2	2	2	2	2	2	1	2	1	2	1	2	2	1	2	0		1	2	0			28	2	0	0	0	0	0
2017-12-08 02:01:00	2017-12-08 08:55:00	2017-12-08 09:01:00	383	2	3	1	2	1	7	2	2	2	2	2	2	2	2	2	2	2	2	2	2	1	2	0		0		0			17	1	0	1	1	0	1	1	0
2017-12-08 03:22:00	2017-12-08 10:17:00	2017-12-08 10:22:00	274	2	3	1	2	1	3	2	2	2	2	2	2	2	2	2	2	2	2	2	2	1	2	1	2	0		0			20	1	0	1	2	1	0
2017-12-11 03:12:00	2017-12-11 10:06:00	2017-12-11 10:12:00	377	2	3	1	99	1	7	2	2	2	2	2	2	2	2	2	2	2	2	2	1	1	0	0		1	2	0			18	1	0	1	99	0	0
2017-12-11 03:46:00	2017-12-11 10:33:00	2017-12-11 10:46:00	744	2	3	1	1	1	2	2	2	2	2	2	2	2	2	2	2	2	2	2	2	1	2	1	2	1	2	1	2	2	35	4	1	1	2	1	0
2017-12-11 04:01:00	2017-12-11 10:54:00	2017-12-11 11:01:00	460	2	3	1	0	1	7	2	2	2	99	2	2	2	99	1	2	0	2	2	2	1	2	0		0		0			33	3	0	1	99	0	0
2017-12-11 04:32:00	2017-12-11 11:20:00	2017-12-11 11:32:00	714	2	3	1	0	0	1	1	2	2	2	2	2	2	1	2	1	0	2	2	2	1	2	1	1	0		0			18	1	1	0	2	0	1	1	0
2017-12-11 04:55:00	2017-12-11 11:48:00	2017-12-11 11:54:00	368	2	3	1	99	1	0	2	2	2	2	2	2	2	2	2	2	0	2	2	2	1	2	1	2	99		1	2	2	23	3	0	99	1	1	99
2017-12-11 05:58:00	2017-12-11 12:48:00	2017-12-11 12:58:00	599	2	3	1	0	1	1	2	2	2	2	2	2	99	2	2	2	0	1	2	2	0		0		0		1	2	99	27	1	0	1	0	0	0
2017-12-12 03:11:00	2017-12-12 09:59:00	2017-12-12 10:11:00	693	2	3	1	0	0	1	2	2	2	2	2	2	2	2	2	2	2	2	2	2	1	2	1	2	0		1	2	2	18	2	1	0	0	1	99
2017-12-12 03:37:00	2017-12-12 10:30:00	2017-12-12 10:37:00	432	2	3	1	2	1	4	2	2	2	2	2	2	2	1	2	2	2	2	2	2	1	2	0		1	2	1	2	2	20	2	0	1	1	0	0
2017-12-12 04:13:00	2017-12-12 11:05:00	2017-12-12 11:12:00	443	2	3	1	2	1	1	2	2	2	2	2	2	2	2	2	2	2	1	2	2	1	2	1	2	0		1	2	2	29	1	0	1	2	1	0
2017-12-12 04:51:00	2017-12-12 11:44:00	2017-12-12 11:50:00	395	2	3	1	1	1	3	2	2	2	2	2	2	2	1	2	1	99	2	2	2	1	2	1	2	99		1	2	2	38	2	0	1	0	1	0
2017-12-12 05:12:00	2017-12-12 12:02:00	2017-12-12 12:12:00	600	2	3	1	0	1	0	2	2	2	1	2	1	0	1	2	2	0	2	2	1	1	2	0		1	2	1	2	2	16	1	0	0	1	0	1	1	0
2017-12-12 05:22:00	2017-12-12 12:15:00	2017-12-12 12:22:00	426	2	3	1	0	0	2	2	2	2	2	2	2	2	2	0	2	0	0	0	99	1	2	0		1	2	1	2	2	19	1	0	1	2	0	1	1	1
2017-12-12 05:31:00	2017-12-12 12:25:00	2017-12-12 12:30:00	310	2	3	1	2	0	7	2	2	2	2	1	2	2	2	2	1	0	0	2	2	1	2	1	2	99		99			20	1	0	0	1	1	1	1	99
2017-12-12 06:13:00	2017-12-12 13:06:00	2017-12-12 13:13:00	407	2	3	1	2	1	1	2	2	2	2	2	2	2	2	2	2	2	2	2	2	1	2	1	2	0		1	2	2	33	3	0	1	0	1	0
2017-12-12 06:56:00	2017-12-12 13:48:00	2017-12-12 13:55:00	416	2	3	1	0	0	3	2	2	2	2	2	2	2	2	2	2	0	2	2	2	1	2	1	2	1	2	0			17	1	1	1	0	1	0
2017-12-13 02:47:00	2017-12-13 09:35:00	2017-12-13 09:47:00	700	2	3	1	0	0	1	2	2	2	2	2	1	99	2	2	2	0	2	2	99	1	2	1	2	1	2	99			18	1	99	1	2	1	0
2017-12-13 03:14:00	2017-12-13 10:08:00	2017-12-13 10:14:00	382	2	3	1	0	0	3	2	2	2	2	2	2	0	0	2	2	2	2	2	2	0		0		1	2	0			38	3	0	1	0	0	99
2017-12-13 04:52:00	2017-12-13 11:22:00	2017-12-13 11:31:00	558	2	3	1	1	1	3	2	2	2	2	2	2	1	2	2	2	1	2	2	99	1	2	1	2	99		0			20	2	1	1	99	1	0
2017-12-13 04:52:00	2017-12-13 11:31:00	2017-12-13 11:40:00	527	2	3	1	0	1	3	2	2	2	2	2	2	2	2	2	2	2	2	2	2	1	2	1	2	1	2	1	2	2	27	1	1	1	99	1	0
2017-12-13 04:52:00	2017-12-13 11:41:00	2017-12-13 11:50:00	499	2	3	1	2	0	3	2	2	2	2	2	1	1	99	2	99	1	99	2	99	0		1	1	1	2	0			20	1	0	1	99	0	99
2017-12-13 05:15:00	2017-12-13 12:03:00	2017-12-13 12:15:00	693	2	3	1	2	0	4	2	2	2	2	2	2	2	2	2	2	2	0	2	2	1	2	1	2	0		1	2	2	36	5	1	1	2	1	0
2017-12-13 05:56:00	2017-12-13 12:49:00	2017-12-13 12:56:00	417	2	3	1	2	0	2	2	2	2	2	2	2	1	2	2	1	0	2	2	2	0		1	1	0		0			23	1	1	1	1	1	0
2017-12-14 02:47:00	2017-12-14 09:40:00	2017-12-14 09:47:00	426	2	3	1	2	1	5	2	2	2	2	2	2	2	2	2	2	2	2	2	1	0		0		0		0			23	1	0	1	1	0	0
2017-12-14 04:02:00	2017-12-14 10:42:00	2017-12-14 10:52:00	559	2	3	1	0	0	7	2	2	2	2	2	2	2	2	2	2	2	2	2	2	1	2	1	2	0		0			18	1	1	1	0	1	0
2017-12-14 04:02:00	2017-12-14 10:52:00	2017-12-14 11:02:00	604	2	3	1	2	1	5	2	2	2	2	2	2	2	2	2	2	2	2	2	2	1	2	1	2	0		1	2	2	45	4	0	1	2	0	1	0
2017-12-14 04:47:00	2017-12-14 11:31:00	2017-12-14 11:43:00	730	2	3	1	0	1	1	2	2	2	2	2	99	1	2	2	2	1	2	2	2	0		1	1	1	2	1	2	2	22	3	1	1	99	0	99
2017-12-14 05:05:00	2017-12-14 11:57:00	2017-12-14 12:05:00	502	2	3	1	0	0	1	2	2	2	2	2	2	2	2	2	2	2	2	2	2	1	2	1	2	0		1	2	2	18	1	1	1	0	1	1	0
2017-12-14 05:44:00	2017-12-14 12:05:00	2017-12-14 12:44:00	2325	2	3	1	0	1	1	2	2	2	2	2	2	2	1	2	2	2	2	2	2	1	2	1	2	1	2	1	2	1	23	2	0	1	0	1	1	1	1
2017-12-14 06:19:00	2017-12-14 13:13:00	2017-12-14 13:19:00	337	2	3	1	1	1	5	1	2	99	2	2	1	2	2	2	99	2	2	2	2	1	1	1	2	0		0			20	1	0	1	2	1	0
2017-12-15 03:16:00	2017-12-15 10:07:00	2017-12-15 10:16:00	534	2	3	1	2	0	1	2	2	2	2	2	2	2	99	2	2	0	0	2	1	1	2	0		1	2	0			21	1	0	1	1	0	0
2017-12-15 04:03:00	2017-12-15 10:54:00	2017-12-15 11:03:00	505	2	3	1	2	1	2	2	2	2	2	2	2	2	2	2	2	2	2	2	2	1	2	1	2	1	2	1	2	2	24	2	0	1	0	0	1	1	1
2017-12-15 04:56:00	2017-12-15 11:48:00	2017-12-15 11:56:00	479	2	3	1	2	1	7	2	2	2	2	2	2	2	2	2	2	2	2	2	2	1	2	1	2	1	2	1	2	2	25	3	0	1	0	1	1	1	1
2017-09-12 06:31:00	2017-09-12 12:22:00	2017-09-12 12:31:00	526	3	1	1	1	1	0	2	2	2	2	2	2	2	2	2	2	2	2	2	2	1	2	1	2	0		0			22	1	1	1	1	1	0
2017-09-12 07:08:00	2017-09-12 12:50:00	2017-09-12 13:07:00	1058	3	1	1	1	1	3	1	2	2	2	2	2	2	2	2	2	1	1	2	2	1	2	1	2	1	2	1	2	1	36	5	1	99	1	0	0
2017-09-13 03:12:00	2017-09-13 09:02:00	2017-09-13 09:12:00	568	3	1	1	2	1	3	2	2	2	2	2	2	2	1	2	2	2	2	2	2	1	2	1	2	1	2	1	2	2	23	2	0	0	2	0	0
2017-09-13 03:41:00	2017-09-13 09:35:00	2017-09-13 09:41:00	399	3	1	1	0	0	3	2	2	2	2	99	99	1	0	2	2	1	99	2	99	1	2	1	2	1	2	0			27	3	0	1	1	1	0
2017-09-13 04:27:00	2017-09-13 10:19:00	2017-09-13 10:26:00	408	3	1	1	1	1	5	2	2	2	2	2	2	99	99	2	2	0	0	2	2	1	2	99		0		0			21	1	0	1	99	0	99
2017-09-13 04:45:00	2017-09-13 10:33:00	2017-09-13 10:42:00	521	3	1	1	0	1	5	2	2	2	1	2	2	0	1	2	2	0	0	2	2	1	2	1	2	1	2	1	2	2	21	1	1	0	99	1	0
2017-09-13 04:55:00	2017-09-13 10:47:00	2017-09-13 10:55:00	501	3	1	1	2	1	5	2	2	2	2	2	2	2	2	2	2	1	1	2	2	1	2	99		1	2	99			33	3	0	1	99	0	0
2017-09-13 05:15:00	2017-09-13 11:07:00	2017-09-13 11:15:00	458	3	1	1	1	1	5	99	99	99	1	99	99	0	0	99	1	99	99	0	1	1	99	1	99	1	99	0			24	2	1	1	99	1	0
2017-09-14 03:33:00	2017-09-14 09:25:00	2017-09-14 09:33:00	461	3	1	1	2	1	5	2	2	0	2	2	99	0	0	2	2	2	99	2	0	1	2	0		0		99			20	1	0	1	1	0	0
2017-09-14 03:42:00	2017-09-14 09:35:00	2017-09-14 09:42:00	426	3	1	1	2	1	2	2	2	2	2	2	99	99	99	2	1	2	1	2	1	1	2	0		1	2	0			20	1	1	1	1	0	0
2017-09-14 04:00:00	2017-09-14 09:52:00	2017-09-14 09:59:00	435	3	1	1	1	1	4	2	2	2	2	99	99	99	99	2	99	2	1	2	2	1	2	0		1	2	1	2	1	24	3	0	0	99	0	0
2017-09-15 04:31:00	2017-09-15 10:22:00	2017-09-15 10:30:00	495	3	1	1	0	1	1	0	2	2	2	2	2	2	2	2	2	2	2	2	2	1	2	1	2	1	2	0			31	4	0	0	2	0	1	1	1
2017-09-18 03:30:00	2017-09-18 09:21:00	2017-09-18 09:30:00	544	3	1	1	1	1	3	2	2	2	2	2	2	2	2	2	2	2	2	2	2	1	2	1	2	1	2	1	2	2	30	2	0	1	2	1	1	1	1
2017-09-18 03:41:00	2017-09-18 09:34:00	2017-09-18 09:41:00	386	3	1	1	1	1	2	2	2	2	2	2	2	2	2	2	2	2	2	2	2	1	2	0		0		1	2	2	26	3	0	0	0	0	1	0
2017-09-18 04:00:00	2017-09-18 09:50:00	2017-09-18 10:00:00	618	3	1	1	2	1	5	2	2	2	2	2	2	2	2	2	2	2	2	2	2	1	2	1	2	1	2	1	2	2	37	3	0	0	2	1	1	1	1
2017-09-18 05:17:00	2017-09-18 11:08:00	2017-09-18 11:17:00	497	3	1	1	2	0	7	2	2	1	2	2	1	1	1	2	2	1	2	2	0	1	2	0		0		0			19	2	1	0	0	1	0
2017-09-18 05:57:00	2017-09-18 11:49:00	2017-09-18 11:56:00	457	3	1	1	0	0	5	2	2	2	2	0	0	0	0	1	0	0	2	1	0	1	2	1	0	0		1	2	2	20	1	1	1	1	1	0
2017-09-19 03:36:00	2017-09-19 09:28:00	2017-09-19 09:35:00	435	3	1	1	99	99	5	2	2	2	2	2	2	1	2	2	1	0	2	2	2	1	2	0		0		1	2	2	27	2	0	1	1	0	0
2017-09-19 04:14:00	2017-09-19 10:05:00	2017-09-19 10:14:00	530	3	1	1	2	1	1	2	2	2	2	2	2	2	2	2	2	2	1	2	0	1	2	1	2	1	2	1	2	2	28	3	0	0	2	0	1	1	1
2017-09-19 04:25:00	2017-09-19 10:18:00	2017-09-19 10:25:00	430	3	1	1	0	1	3	0	2	2	2	2	0	0	99	2	99	0	0	2	0	1	2	1	2	0		0			27	2	0	0	99	0	1	1	1
2017-09-19 05:41:00	2017-09-19 11:32:00	2017-09-19 11:41:00	529	3	1	1	2	1	7	2	2	2	2	2	2	2	2	2	2	2	2	2	2	1	2	0		1	2	1	2	99	40	7	0	1	0	0	0
2017-09-19 07:19:00	2017-09-19 13:11:00	2017-09-19 13:18:00	427	3	1	1	2	0	3	2	2	2	2	2	2	2	1	2	2	2	2	2	2	1	2	0		0		1	2	2	22	2	1	1	0	1	0
2017-09-20 03:07:00	2017-09-20 08:58:00	2017-09-20 09:07:00	516	3	1	1	2	1	0	0	2	2	2	2	2	2	2	2	2	99	2	2	2	1	2	1	2	1	2	0			32	3	0	1	99	99	1	99	99
2017-09-20 03:17:00	2017-09-20 09:08:00	2017-09-20 09:17:00	547	3	1	1	2	1	2	2	2	2	2	2	2	99	2	2	2	0	2	2	2	1	2	99		1	2	1	2	2	39	5	0	1	0	0	0
2017-09-20 03:50:00	2017-09-20 09:43:00	2017-09-20 09:50:00	391	3	1	1	2	0	5	2	2	2	2	2	2	2	2	2	2	0	0	2	2	1	2	0		0		0			40	3	0	1	99	0	0
2017-09-20 04:15:00	2017-09-20 09:59:00	2017-09-20 10:09:00	634	3	1	1	2	1	3	0	2	2	2	2	2	2	2	2	2	2	2	2	2	1	2	1	2	1	2	1	2	2	28	4	0	1	2	1	1	1	1
2017-09-20 04:23:00	2017-09-20 09:52:00	2017-09-20 10:00:00	488	3	1	1	0	1	0	2	2	2	2	2	2	2	2	2	2	2	2	2	2	1	2	1	2	1	2	1	2	1	39	5	99	99	99	1	0
2017-09-20 04:23:00	2017-09-20 10:05:00	2017-09-20 10:13:00	458	3	1	1	2	1	1	2	2	2	2	2	2	1	1	2	2	2	1	2	1	1	2	0		0		0			21	2	1	0	2	0	1	1	1
2017-09-21 03:51:00	2017-09-21 09:34:00	2017-09-21 09:50:00	986	3	1	1	2	1	0	2	2	2	2	2	2	2	2	2	2	0	2	2	0	1	2	1	2	0		0			34	3	0	0	1	1	1	1	1
2017-09-21 03:57:00	2017-09-21 09:46:00	2017-09-21 09:55:00	539	3	1	1	0	1	7	2	2	2	2	2	2	2	2	2	2	2	2	2	2	1	2	1	2	0		1	2	2	38	5	0	1	2	1	1	1	1
2017-09-21 04:23:00	2017-09-21 10:15:00	2017-09-21 10:23:00	504	3	1	1	0	1	2	2	2	2	2	2	2	2	2	2	2	0	2	2	2	1	2	0		1	2	1	2	2	27	3	0	1	0	1	1	1	1
2017-09-21 04:41:00	2017-09-21 10:32:00	2017-09-21 10:41:00	487	3	1	1	2	1	2	2	2	2	2	2	2	2	2	2	2	2	2	2	2	1	2	1	2	0		0			19	2	0	0	99	0	0
2017-09-21 04:50:00	2017-09-21 10:39:00	2017-09-21 10:49:00	562	3	1	1	1	1	7	2	2	2	2	2	1	99	99	2	99	99	0	2	99	99		1	99	0		1	2	2	26	2	0	1	99	0	1	1	1
2017-09-21 05:38:00	2017-09-21 11:31:00	2017-09-21 11:38:00	369	3	1	1	1	1	5	0	2	2	1	1	1	0	1	1	1	0	0	1	1	0		0		0		0			28	1	0	1	1	0	0
2017-09-21 07:50:00	2017-09-21 13:36:00	2017-09-21 13:49:00	770	3	1	1	1	1	0	2	2	2	2	2	2	2	2	2	2	2	1	2	2	1	2	1	2	1	2	1	2	2	28	5	0	99	2	1	1	1	1
2017-09-21 08:00:00	2017-09-21 13:43:00	2017-09-21 14:00:00	867	3	1	1	0	1	7	2	2	2	2	2	2	2	2	2	2	2	2	2	2	1	2	1	2	1	2	1	2	2	29	2	0	1	2	1	1	1	1
2017-09-25 04:10:00	2017-09-25 10:05:00	2017-09-25 10:09:00	255	3	1	1	1	0	2	2	2	2	2	2	2	2	2	2	2	2	2	2	2	1	2	1	2	1	2	1	2	2	32	3	0	1	0	1	1	1	1
2017-09-25 04:25:00	2017-09-25 10:17:00	2017-09-25 10:25:00	464	3	1	1	2	1	3	2	1	2	1	2	2	99	2	1	2	1	2	2	0	1	2	0		1	2	1	2	1	40	3	0	0	2	0	1	1	1
2017-09-25 05:07:00	2017-09-25 10:59:00	2017-09-25 11:07:00	490	3	1	1	1	1	0	2	2	2	0	2	99	2	2	0	99	2	99	2	2	1	2	0		1	2	99			23	2	1	0	99	1	0
2017-09-25 05:36:00	2017-09-25 11:29:00	2017-09-25 11:36:00	434	3	1	1	1	0	7	2	2	2	2	2	2	99	99	2	99	0	0	2	99	1	2	1	2	0		0			27	2	0	1	99	1	0
2017-09-25 05:54:00	2017-09-25 11:46:00	2017-09-25 11:54:00	483	3	1	1	2	0	7	2	2	2	2	2	2	2	0	2	2	0	2	2	2	1	2	1	2	0		1	2	99	20	1	0	0	2	1	0
2017-09-25 06:08:00	2017-09-25 12:00:00	2017-09-25 12:08:00	438	3	1	1	0	1	7	0	2	2	2	2	2	2	2	2	2	0	0	2	2	1	2	0		0		0			31	2	0	1	0	0	0
2017-09-26 04:26:00	2017-09-26 10:17:00	2017-09-26 10:26:00	499	3	1	1	0	1	3	2	2	2	2	2	2	2	99	2	99	0	2	2	2	1	2	0		0		0			21	2	0	1	99	0	0
2017-09-26 04:34:00	2017-09-26 10:27:00	2017-09-26 10:34:00	458	3	1	1	1	1	2	2	1	2	1	2	0	1	0	1	1	0	1	2	0	1	2	1	2	0		1	2	2	30	2	0	1	99	0	1	1	0
2017-09-26 04:42:00	2017-09-26 10:35:00	2017-09-26 10:42:00	433	3	1	1	1	1	6	2	2	2	2	2	2	2	1	2	2	2	2	2	2	1	2	1	2	0		0			17	1	1	0	2	0	1	1	0
2017-09-26 04:47:00	2017-09-26 10:31:00	2017-09-26 10:39:00	491	3	1	1	1	1	3	2	2	2	2	2	2	1	2	2	2	2	2	2	0	1	2	0		1	2	1	2	2	21	2	1	0	99	0	99
2017-09-26 05:04:00	2017-09-26 10:55:00	2017-09-26 11:04:00	521	3	1	1	1	1	2	2	2	2	2	2	2	2	2	2	2	1	2	2	2	1	2	1	2	0		1	2	1	24	2	1	1	99	1	1	1	0
2017-09-26 06:24:00	2017-09-26 12:15:00	2017-09-26 12:23:00	510	3	1	1	2	1	7	2	2	2	2	2	2	2	2	2	2	2	2	2	2	1	2	1	2	1	2	1	2	2	29	3	0	1	1	1	0
2017-09-27 03:55:00	2017-09-27 09:47:00	2017-09-27 09:55:00	446	3	1	1	2	1	2	2	2	2	2	2	1	1	0	2	2	1	2	2	0	1	2	1	2	1	2	99			16	1	1	1	99	1	99
2017-09-27 04:13:00	2017-09-27 10:04:00	2017-09-27 10:13:00	561	3	1	1	0	1	1	2	2	2	2	2	2	1	2	2	2	2	2	2	2	1	2	0		1	2	99			34	4	99	99	0	99	99
2017-09-27 04:21:00	2017-09-27 10:14:00	2017-09-27 10:21:00	423	3	1	1	0	1	3	2	2	2	2	2	2	1	2	2	1	2	2	2	2	1	2	0		0		1	2	2	20	2	0	0	2	1	1	1	0
2017-09-27 04:23:00	2017-09-27 10:06:00	2017-09-27 10:17:00	652	3	1	1	2	1	3	0	2	2	2	2	2	2	2	2	2	2	2	2	2	1	2	1	2	1	2	1	2	2	25	2	0	0	2	1	1	0
2017-09-27 04:53:00	2017-09-27 10:45:00	2017-09-27 10:53:00	492	3	1	1	0	1	5	2	2	2	2	2	2	2	2	2	2	2	2	2	2	1	2	1	2	1	2	0			25	3	0	1	0	0	1	1	1
2017-09-27 05:00:00	2017-09-27 10:54:00	2017-09-27 11:00:00	398	3	1	1	2	1	2	2	2	1	2	99	2	0	0	2	1	2	99	2	0	1	2	0		0		0			20	1	0	1	0	1	0
2017-09-27 06:20:00	2017-09-27 12:12:00	2017-09-27 12:20:00	460	3	1	1	0	0	7	2	2	2	2	2	2	2	0	2	0	0	1	2	2	1	2	1	2	0		0			29	3	0	0	0	0	0
2017-09-28 04:11:00	2017-09-28 10:02:00	2017-09-28 10:11:00	513	3	1	1	2	1	2	2	0	2	2	2	2	0	0	0	99	0	0	2	2	1	2	0		1	99	0			35	3	0	0	99	0	1	1	0
2017-09-28 04:18:00	2017-09-28 10:12:00	2017-09-28 10:17:00	329	3	1	1	1	1	0	2	2	2	2	2	2	2	2	0	2	0	0	0	2	1	2	0		1	2	0			22	1	0	1	0	0	0
2017-09-28 04:33:00	2017-09-28 10:21:00	2017-09-28 10:33:00	726	3	1	1	2	1	5	2	2	2	2	2	2	2	2	2	2	2	2	2	2	1	2	0		1	2	0			22	6	1	1	1	0	0
2017-09-28 04:48:00	2017-09-28 10:41:00	2017-09-28 10:48:00	419	3	1	1	1	1	2	2	1	2	1	2	2	1	2	2	2	0	0	2	99	1	2	1	2	0		0			34	3	0	1	99	1	0
2017-09-28 07:22:00	2017-09-28 13:14:00	2017-09-28 13:21:00	436	3	1	1	2	1	7	2	2	2	2	2	2	2	99	2	99	1	2	2	2	1	2	1	2	99		99			38	4	0	99	1	0	1	1	1
2017-09-29 03:07:00	2017-09-29 09:00:00	2017-09-29 09:07:00	433	3	1	1	0	1	3	2	2	2	2	2	2	2	99	2	2	99	2	2	2	1	2	1	2	1	2	99			27	2	0	0	99	1	0
2017-09-29 03:44:00	2017-09-29 09:35:00	2017-09-29 09:44:00	545	3	1	1	0	1	4	2	2	2	2	2	2	2	2	2	2	1	2	2	2	1	2	0		1	2	1	2	2	29	4	0	1	0	0	1	1	1
2017-09-29 03:58:00	2017-09-29 09:49:00	2017-09-29 09:58:00	551	3	1	1	2	0	2	2	2	2	2	2	2	2	2	2	99	0	0	2	2	1	2	1	2	1	2	1	2	1	20	2	0	1	0	1	0
2017-09-29 06:09:00	2017-09-29 12:01:00	2017-09-29 12:09:00	444	3	1	1	2	0	1	0	0	0	0	0	0	0	0	0	0	2	1	0	0	1	2	1	0	0		1	0	2	21	1	1	1	1	1	0
2017-10-02 03:19:00	2017-10-02 09:10:00	2017-10-02 09:18:00	486	3	1	1	2	0	3	2	2	1	2	2	2	1	1	2	2	0	2	2	2	1	2	1	2	0		1	2	2	26	3	0	1	1	1	0
2017-10-02 03:29:00	2017-10-02 09:19:00	2017-10-02 09:28:00	550	3	1	1	0	1	3	2	2	2	2	2	2	2	2	2	2	1	2	2	2	1	2	0		0		1	2	2	42	4	0	1	0	0	0
2017-10-02 04:52:00	2017-10-02 10:46:00	2017-10-02 10:52:00	380	3	1	1	1	1	7	2	2	2	2	2	2	2	2	2	2	1	2	2	2	1	2	1	2	0		0			30	4	0	1	1	1	1	0
2017-10-02 05:08:00	2017-10-02 11:00:00	2017-10-02 11:08:00	490	3	1	1	1	1	4	2	2	2	2	1	2	0	99	1	1	0	0	1	2	1	2	1	2	0		1	2	99	27	5	0	0	99	1	1	1	1
2017-10-02 05:43:00	2017-10-02 11:33:00	2017-10-02 11:43:00	614	3	1	1	2	1	5	2	2	2	2	2	2	2	1	2	2	2	0	2	1	1	2	1	2	0		1	2	2	22	3	0	0	0	1	0
2017-10-02 06:24:00	2017-10-02 12:15:00	2017-10-02 12:24:00	548	3	1	1	2	0	4	2	2	2	2	2	2	99	99	2	2	1	99	2	2	1	2	1	2	1	2	0			19	1	0	1	0	1	0
2017-10-02 07:08:00	2017-10-02 12:28:00	2017-10-02 13:08:00	2399	3	1	1	2	1	7	2	2	2	2	2	2	2	2	2	2	2	2	1	0	1	2	1	1	1	1	0			21	1	1	1	2	0	0
2017-10-02 07:21:00	2017-10-02 13:12:00	2017-10-02 13:21:00	546	3	1	1	1	0	7	2	2	2	2	2	2	2	2	2	1	2	2	2	2	1	2	1	2	1	2	1	2	1	24	2	0	1	1	1	1	1	1
2017-10-03 03:56:00	2017-10-03 09:46:00	2017-10-03 09:55:00	521	3	1	1	0	1	2	2	2	2	2	2	2	2	2	2	2	0	0	2	2	1	2	1	2	1	2	1	2	2	30	3	99	1	99	1	1	99	99
2017-10-03 04:14:00	2017-10-03 10:06:00	2017-10-03 10:14:00	444	3	1	1	0	1	1	2	2	2	2	1	2	2	2	2	2	0	0	2	2	1	2	1	2	1	2	0			30	1	1	1	1	1	0
2017-10-03 04:33:00	2017-10-03 10:24:00	2017-10-03 10:33:00	530	3	1	1	0	1	2	2	2	2	2	2	99	2	2	2	2	99	2	2	99	1	2	1	2	99		1	2	2	32	2	0	0	99	1	0
2017-10-03 04:57:00	2017-10-03 10:49:00	2017-10-03 10:57:00	515	3	1	1	1	1	5	99	2	2	2	2	2	2	2	2	2	2	2	2	2	1	2	1	2	1	2	1	2	2	26	3	0	1	2	1	1	1	0
2017-10-03 05:33:00	2017-10-03 11:06:00	2017-10-03 11:33:00	1582	3	1	1	0	1	2	2	2	2	2	2	2	2	2	2	99	2	2	2	99	1	2	1	2	1	2	1	2	2	23	2	0	1	99	1	0
2017-10-03 07:21:00	2017-10-03 13:02:00	2017-10-03 13:21:00	1157	3	1	1	1	0	2	2	2	2	2	2	2	1	1	2	2	1	2	2	2	1	2	1	2	1	2	99			26	3	0	1	99	99	1	1	1
2017-10-04 04:16:00	2017-10-04 10:08:00	2017-10-04 10:16:00	474	3	1	1	2	0	2	2	2	2	2	2	2	99	0	2	2	0	2	2	2	1	2	0		0		0			22	1	1	0	2	0	1	1	1
2017-10-04 04:37:00	2017-10-04 10:31:00	2017-10-04 10:37:00	356	3	1	1	2	0	1	2	2	2	2	2	2	2	2	2	2	2	0	2	2	1	2	1	2	0		1	2	2	25	1	0	1	0	1	0
2017-10-04 04:50:00	2017-10-04 10:42:00	2017-10-04 10:50:00	479	3	1	1	1	1	6	2	2	2	2	2	2	0	0	2	2	0	2	2	2	1	2	1	2	0		0			28	3	0	1	1	0	1	1	1
2017-10-04 05:09:00	2017-10-04 11:01:00	2017-10-04 11:09:00	488	3	1	1	1	0	5	2	2	2	2	2	2	2	2	2	2	0	2	2	2	1	2	0		0		0			17	1	0	0	2	1	0
2017-10-04 05:34:00	2017-10-04 11:25:00	2017-10-04 11:33:00	501	3	1	1	2	1	5	2	2	2	2	2	2	2	2	2	2	1	99	2	2	1	2	1	0	1	2	99			29	3	0	1	2	1	1	1	1
2017-10-04 05:47:00	2017-10-04 11:39:00	2017-10-04 11:46:00	472	3	1	1	1	1	3	2	2	2	2	2	1	2	2	2	2	99	99	2	2	1	2	0		0		0			22	2	0	1	0	0	1	1	1
2017-10-05 03:54:00	2017-10-05 09:48:00	2017-10-05 09:54:00	377	3	1	1	0	1	2	2	2	2	2	2	2	2	2	2	2	0	0	2	2	1	2	0		0		0			20	2	0	1	0	0	0
2017-10-05 04:07:00	2017-10-05 09:56:00	2017-10-05 10:07:00	617	3	1	1	99	1	7	2	2	2	2	2	2	0	2	2	2	0	0	2	2	1	2	99		99		1	2	2	27	4	99	99	99	99	1	1	1
2017-10-06 04:19:00	2017-10-06 10:12:00	2017-10-06 10:19:00	431	3	1	1	2	0	7	2	2	2	2	2	2	2	2	2	2	2	2	2	2	1	2	1	2	1	2	1	2	2	20	1	0	1	0	1	0
2017-10-06 05:04:00	2017-10-06 10:58:00	2017-10-06 11:04:00	368	3	1	1	2	0	7	2	2	2	2	2	2	2	2	2	2	0	2	2	2	1	2	1	2	0		1	2	2	24	3	0	1	99	1	0
2017-10-09 04:14:00	2017-10-09 10:04:00	2017-10-09 10:14:00	571	3		1	99	0	3	2	2	2	0	2	2	0	0	2	99	2	99	2	0	1	2	99		1	2	1	2	2	29	2	0	1	0	0	1	1	1
2017-10-09 06:38:00	2017-10-09 12:30:00	2017-10-09 12:38:00	498	3		1	2	1	2	2	2	2	2	1	2	2	1	2	2	1	1	2	1	1	2	1	2	0		0			32	2	0	1	99	1	99
2017-10-10 03:18:00	2017-10-10 09:11:00	2017-10-10 09:18:00	422	3		1	2	1	0	2	2	2	2	2	2	2	1	2	2	0	0	2	0	1	2	0		0		0			19	1	1	1	0	0	99
2017-10-10 03:30:00	2017-10-10 09:21:00	2017-10-10 09:29:00	536	3		1	99	0	0	2	2	0	2	2	2	0	0	2	2	1	2	2	1	1	2	1	2	99		99			24	1	99	1	99	1	1	99	0
2017-10-10 04:20:00	2017-10-10 09:32:00	2017-10-10 10:20:00	2855	3		1	0	1	5	0	2	2	2	2	2	2	2	2	2	2	2	2	2	1	2	0		0		0			24	3	0	1	0	0	0
2017-10-10 04:53:00	2017-10-10 10:47:00	2017-10-10 10:53:00	337	3		1	1	1	3	2	2	2	2	2	2	2	2	2	2	2	2	2	2	1	2	1	2	0		1	2	1	26	2	0	1	1	1	0
2017-10-11 03:51:00	2017-10-11 09:42:00	2017-10-11 09:50:00	521	3		1	1	0	3	2	2	2	2	2	2	2	2	2	2	0	0	2	2	1	2	1	2	0		1	2	99	30	3	0	1	99	1	0
2017-10-11 03:57:00	2017-10-11 09:46:00	2017-10-11 09:55:00	514	3		1	1	0	3	1	1	1	1	1	1	1	1	2	2	1	1	1	2	1	2	1	2	1	2	1	2	1	27	2	1	1	1	1	1	1	1
2017-10-11 04:27:00	2017-10-11 10:18:00	2017-10-11 10:26:00	477	3		1	1	1	0	2	2	2	2	1	99	2	99	2	2	2	99	2	2	1	2	1	2	0		1	2	2	33	4	0	0	0	1	99
2017-10-11 04:56:00	2017-10-11 10:48:00	2017-10-11 10:56:00	454	3		1	2	1	5	2	2	2	2	2	2	2	2	2	2	2	2	2	2	1	2	1	2	0		1	2	2	30	3	1	1	2	1	1	1	1
2017-10-11 05:05:00	2017-10-11 10:58:00	2017-10-11 11:05:00	385	3		1	0	1	2	2	2	2	2	2	2	2	0	2	2	2	0	2	2	1	2	0		1	2	0			21	1	1	99	99	0	0
2017-10-12 03:28:00	2017-10-12 09:19:00	2017-10-12 09:28:00	546	3		1	2	0	3	2	2	2	2	2	2	1	0	2	2	2	2	2	0	1	2	1	2	0		1	2	2	25	2	0	1	2	0	1	1	1
2017-10-12 03:37:00	2017-10-12 09:31:00	2017-10-12 09:37:00	342	3		1	2	1	5	2	2	0	0	2	0	0	0	2	99	2	99	2	0	0		1	2	1	2	0			20	1	0	1	99	1	0
2017-10-13 03:26:00	2017-10-13 09:19:00	2017-10-13 09:26:00	445	3		1	1	1	1	2	2	2	2	2	2	2	2	2	2	0	2	2	2	1	2	0		0		1	2	2	16	1	0	1	2	0	1	1	0
2017-10-13 03:57:00	2017-10-13 09:49:00	2017-10-13 09:56:00	459	3		1	2	1	5	2	2	2	2	2	99	99	2	2	2	2	99	2	2	1	2	0		1	99	0			25	2	0	0	99	0	0
2017-10-13 04:20:00	2017-10-13 10:09:00	2017-10-13 10:19:00	634	3		1	0	1	1	2	2	2	2	2	2	99	99	2	99	2	2	2	99	1	2	99		99		1	2	2	36	4	99	1	2	99	1	1	1
2017-10-13 05:24:00	2017-10-13 11:16:00	2017-10-13 11:24:00	432	3		1	1	1	7	2	2	2	1	2	2	1	1	2	2	2	2	2	1	1	2	1	2	0		1	2	2	28	3	1	0	2	1	0
2017-10-16 03:40:00	2017-10-16 09:33:00	2017-10-16 09:40:00	428	3		1	2	1	7	2	2	2	2	2	2	1	2	2	2	1	0	2	2	1	2	1	2	0		1	2	2	26	3	0	1	1	1	0
2017-10-16 04:12:00	2017-10-16 10:06:00	2017-10-16 10:11:00	318	3		1	1	1	5	2	2	2	2	2	2	2	2	2	1	0	2	2	2	1	2	0		0		1	2	1	38	5	0	1	0	0	1	1	1
2017-10-17 03:34:00	2017-10-17 09:25:00	2017-10-17 09:34:00	528	3		1	1	0	2	2	2	2	2	2	2	2	2	2	2	2	2	2	2	1	2	1	2	1	2	1	2	99	40	3	0	1	2	1	0
2017-10-17 03:50:00	2017-10-17 09:43:00	2017-10-17 09:50:00	426	3		1	1	1	5	99	2	2	2	2	2	2	2	2	2	2	2	2	2	1	2	1	2	99		1	2	2	38	3	99	1	2	1	0
2017-10-18 04:22:00	2017-10-18 10:15:00	2017-10-18 10:21:00	389	3		1	0	1	4	2	2	2	2	2	2	1	2	2	2	2	2	2	0	1	2	1	2	0		1	2	2	24	2	0	1	1	1	0
2017-10-18 04:49:00	2017-10-18 10:43:00	2017-10-18 10:49:00	385	3		1	1	1	3	99	2	2	2	2	1	1	0	1	99	1	99	99	99	1	2	1	2	0		99			19	1	99	99	1	1	99
2017-10-18 05:03:00	2017-10-18 10:55:00	2017-10-18 11:03:00	477	3		1	1	1	2	2	2	2	2	2	2	2	2	2	2	1	2	2	2	1	2	1	2	1	2	1	2	1	28	2	0	1	1	0	1	1	1
2017-10-18 05:33:00	2017-10-18 11:24:00	2017-10-18 11:32:00	534	3		1	2	1	1	2	2	2	2	2	2	2	2	2	2	0	2	2	2	1	2	1	2	0		1	2	2	32	5	1	1	2	1	0
2017-10-18 05:48:00	2017-10-18 11:41:00	2017-10-18 11:48:00	390	3		1	0	1	7	0	2	2	2	2	1	1	1	2	2	2	2	2	0	1	2	0		0		1	2	2	27	2	0	0	1	0	1	1	1
2017-10-18 07:16:00	2017-10-18 13:07:00	2017-10-18 13:15:00	485	3		1	99	1	3	2	2	2	1	2	2	0	1	2	2	2	2	2	0	1	2	0		0		0			20	1	0	1	1	0	0
2017-10-19 03:32:00	2017-10-19 09:24:00	2017-10-19 09:32:00	473	3		1	99	1	3	2	2	2	2	2	2	0	0	2	2	0	2	2	2	1	2	1	2	0		1	2	2	36	5	0	0	0	1	0
2017-10-19 04:27:00	2017-10-19 10:18:00	2017-10-19 10:27:00	512	3		1	0	1	7	2	2	2	2	2	2	2	2	2	2	2	2	2	2	1	2	0		0		1	2	2	29		1	1	2	0	1	1	1
2017-10-20 06:04:00	2017-10-20 11:56:00	2017-10-20 12:04:00	430	3		1	1	1	6	2	2	2	2	2	2	1	1	2	1	0	1	2	1	1	2	0		0		1	2	1	26	1	0	1	1	0	0
2017-10-23 03:47:00	2017-10-23 09:39:00	2017-10-23 09:47:00	476	3		1	0	1	3	2	2	2	2	99	2	2	2	2	99	1	2	2	2	1	2	1	2	0		99			19	1	0	1	99	1	99
2017-10-23 04:09:00	2017-10-23 10:03:00	2017-10-23 10:09:00	373	3		1	1	1	7	2	2	2	2	2	2	1	2	2	2	1	2	2	2	1	2	1	2	0		0			31	2	0	1	0	1	1	1	0
2017-10-23 04:20:00	2017-10-23 10:13:00	2017-10-23 10:19:00	389	3		1	2	1	5	0	2	2	2	2	2	2	2	2	2	0	2	2	2	1	2	0		0		1	2	2	19	1	0	1	0	0	0
2017-10-23 04:35:00	2017-10-23 10:29:00	2017-10-23 10:35:00	390	3		1	1	1	3	2	2	2	2	2	2	2	2	2	2	1	1	2	99	1	2	1	2	0		99			25	2	1	1	0	1	0
2017-10-23 04:59:00	2017-10-23 10:51:00	2017-10-23 10:58:00	437	3		1	2	1	2	2	2	2	2	2	2	2	2	2	2	1	2	2	2	1	2	1	2	0		1	2	1	27	3	1	1	1	1	1	1	0
2017-10-23 05:15:00	2017-10-23 11:08:00	2017-10-23 11:15:00	401	3		1	1	1	2	2	2	2	2	1	2	2	2	2	1	1	0	2	2	0		1	2	0		0			23	2	1	1	2	1	1	1	0
2017-10-23 05:48:00	2017-10-23 11:42:00	2017-10-23 11:48:00	382	3		1	1	0	7	2	2	0	0	2	2	0	0	2	0	0	0	2	0	99		0		0		0			27	2	0	1	99	0	0
2017-10-23 06:00:00	2017-10-23 11:50:00	2017-10-23 12:00:00	601	3		1	1	1	7	2	2	2	2	2	2	1	2	2	2	2	1	2	2	1	2	1	2	0		1	2	2	35	3	0	1	0	1	1	1	1
2017-10-23 06:50:00	2017-10-23 12:42:00	2017-10-23 12:50:00	504	3		1	2	1	7	0	2	2	2	2	2	2	2	2	2	1	2	2	2	1	2	1	2	1	2	1	2	1	28	3	0	1	1	1	0
2017-10-23 07:17:00	2017-10-23 13:09:00	2017-10-23 13:17:00	433	3		1	2	0	3	2	2	2	2	2	2	99	2	2	2	99	99	2	2	1	2	1	2	0		99			21	1	0	0	2	0	99
2017-10-24 06:08:00	2017-10-24 11:59:00	2017-10-24 12:08:00	485	3		1	1	1	2	2	2	1	1	2	1	1	1	2	1	0	0	2	1	1	2	1	2	0		1	2	1	20	1	1	1	0	1	0
2017-10-25 04:42:00	2017-10-25 10:35:00	2017-10-25 10:41:00	373	3		1	2	1	6	2	2	2	2	2	2	1	2	2	2	0	0	2	2	1	2	1	2	1	2	1	2	2	20	2	0	1	2	1	99
2017-10-25 04:52:00	2017-10-25 10:43:00	2017-10-25 10:51:00	497	3		1	0	1	1	2	2	2	2	2	2	2	1	2	2	2	2	2	0	1	2	1	2	0		1	2	2	16	1	0	0	1	1	99
2017-10-25 05:08:00	2017-10-25 11:00:00	2017-10-25 11:08:00	496	3		1	2	1	3	2	2	2	2	2	2	2	2	2	2	2	2	2	2	1	2	0		1	2	0			22	6	0	1	1	0	0
2017-10-25 05:28:00	2017-10-25 11:20:00	2017-10-25 11:28:00	488	3		1	2	0	3	2	2	2	2	2	2	2	0	2	2	0	0	2	2	1	2	1	2	0		1	2	99	25	3	1	1	99	99	0
2017-10-25 05:47:00	2017-10-25 11:37:00	2017-10-25 11:46:00	542	3		1	2	1	3	2	2	2	2	2	2	2	2	2	2	1	2	2	2	1	2	1	2	0		1	2	2	24	3	1	0	1	1	0
2017-10-25 06:07:00	2017-10-25 12:01:00	2017-10-25 12:07:00	389	3		1	2	1	2	2	2	2	2	2	2	2	2	2	2	0	2	2	2	1	2	0		0		1	2	2	20	1	0	1	99	99	0
2017-10-25 06:54:00	2017-10-25 12:48:00	2017-10-25 12:54:00	387	3		1	0	1	5	2	2	2	2	2	2	2	2	2	2	0	2	2	2	1	2	1	2	0		0			20	1	0	0	0	1	0
2017-10-25 07:10:00	2017-10-25 13:03:00	2017-10-25 13:10:00	417	3		1	0	1	3	2	2	2	2	2	2	2	0	2	2	2	2	2	2	1	2	1	2	0		0			18	1	1	1	0	1	0
2017-10-25 07:26:00	2017-10-25 13:16:00	2017-10-25 13:26:00	595	3		1	2	1	7	2	2	2	2	2	2	2	2	2	2	2	0	2	2	1	2	1	2	1	2	1	2	2	23	3	0	0	2	1	1	1	1
2017-10-26 03:36:00	2017-10-26 09:23:00	2017-10-26 09:29:00	378	3		1	0	1	2	2	2	2	2	2	2	2	2	2	2	2	2	2	2	1	2	1	2	1	2	1	2	2	34	2	0	1	0	0	1	1	0
2017-10-26 04:39:00	2017-10-26 10:30:00	2017-10-26 10:39:00	523	3		1	2	0	7	2	2	2	2	2	2	2	2	2	2	1	2	2	2	1	2	0		0		1	2	2	26	3	0	0	99	0	1	1	1
2017-10-26 05:41:00	2017-10-26 11:34:00	2017-10-26 11:41:00	399	3		1	2	0	6	2	2	2	2	2	2	2	2	2	2	99	2	2	2	1	2	1	2	1	2	99			25	1	1	1	0	1	0
2017-10-27 03:23:00	2017-10-27 09:15:00	2017-10-27 09:23:00	483	3	2	1	2	1	6	2	2	2	2	2	2	2	2	2	2	2	2	2	2	1	2	1	2	99		1	2	2	31	4	99	99	99	1	99
2017-10-27 04:54:00	2017-10-27 10:47:00	2017-10-27 10:54:00	418	3	2	1	1	1	7	2	2	2	2	2	2	2	2	2	2	0	2	2	2	1	2	0		1	2	0			22	1	1	1	0	0	1	1	0
2017-10-27 05:08:00	2017-10-27 10:52:00	2017-10-27 11:02:00	476	3	2	1	0	1	3	2	2	2	2	99	99	99	99	2	2	1	0	2	1	1	2	0		0		1	2	2	20	2	0	1	1	0	1	1	0
2017-10-27 05:09:00	2017-10-27 11:02:00	2017-10-27 11:08:00	380	3	2	1	2	1	2	2	2	2	0	2	2	2	2	2	2	0	2	2	2	1	2	0		0		1	2	99	30	2	0	1	99	0	1	1	1
2017-10-27 05:24:00	2017-10-27 11:17:00	2017-10-27 11:24:00	409	3	2	1	0	1	5	2	2	2	2	2	2	99	2	2	2	2	2	2	2	1	2	1	99	0		0			22	1	1	0	99	1	0
2017-10-27 05:44:00	2017-10-27 11:36:00	2017-10-27 11:44:00	466	3	2	1	1	1	3	2	2	2	2	1	2	2	1	1	2	99	2	1	2	1	2	0		1	2	1	2	1	21	2	0	1	99	0	0
2017-10-30 03:26:00	2017-10-30 08:56:00	2017-10-30 09:00:00	214	3	2	1	1	1	7	2	2	2	2	1	2	1	2	1	2	2	2	2	2	1	2	1	2	0		1	2	2	20	1	0	1	1	0	0
2017-10-30 03:26:00	2017-10-30 09:00:00	2017-10-30 09:08:00	504	3	2	1	0	0	7	2	2	2	0	2	0	0	0	1	1	0	2	1	0	1	2	1	2	1	2	1	2	2	19	1	0	1	0	1	0
2017-10-30 05:39:00	2017-10-30 11:31:00	2017-10-30 11:38:00	424	3	2	1	2	1	5	2	2	2	2	2	2	2	0	2	2	2	0	2	0	1	2	1	2	0		1	2	2	22	3	0	0	0	0	99
2017-10-30 05:46:00	2017-10-30 11:40:00	2017-10-30 11:46:00	364	3	2	1	0	1	1	2	2	2	2	2	2	2	2	2	2	2	2	2	2	1	2	0		0		0			16	1	0	1	2	0	0
2017-10-30 06:28:00	2017-10-30 12:22:00	2017-10-30 12:28:00	322	3	2	1	2	0	7	2	2	2	2	2	2	1	2	2	2	2	2	2	2	1	2	1	2	1	2	1	2	2	25	2	0	1	0	1	1	1	1
2017-10-30 06:44:00	2017-10-30 12:36:00	2017-10-30 12:43:00	469	3	2	1	0	1	5	2	2	2	2	2	2	0	2	2	2	0	2	2	2	1	2	1	2	0		1	2	2	25	2	0	1	1	0	0
2017-10-31 03:51:00	2017-10-31 09:42:00	2017-10-31 09:50:00	475	3	2	1	1	1	2	2	2	2	2	2	2	2	99	2	99	99	2	2	2	1	2	0		0		1	2	2	30	3	0	1	99	0	1	1	1
2017-10-31 04:15:00	2017-10-31 10:01:00	2017-10-31 10:10:00	532	3	2	1	2	1	7	2	2	2	2	1	2	1	2	2	2	1	2	2	2	1	2	1	1	1	2	1	2	2	24	1	0	1	1	0	99
2017-10-31 04:17:00	2017-10-31 10:07:00	2017-10-31 10:15:00	473	3	2	1	2	0	3	1	2	99	2	99	99	99	99	2	2	2	99	2	99	1	1	99		99		1	2	2	36	3	0	1	99	99	0
2017-10-31 05:19:00	2017-10-31 11:11:00	2017-10-31 11:19:00	455	3	2	1	1	0	0	2	2	2	2	2	2	2	0	2	2	0	0	2	2	1	2	1	2	0		1	2	2	35	5	0	1	0	0	1	1	1
2017-10-31 06:44:00	2017-10-31 12:37:00	2017-10-31 12:44:00	411	3	2	1	2	0	1	2	2	2	2	2	2	2	99	2	99	1	2	2	2	1	2	1	2	99		1	2	2	19	1	1	0	1	1	0
2017-10-31 07:05:00	2017-10-31 12:55:00	2017-10-31 13:04:00	534	3	2	1	2	1	5	2	2	2	2	2	2	1	1	2	2	1	0	2	2	1	2	1	2	1	2	1	2	2	34	4	0	1	0	0	1	1	1
2017-10-31 07:20:00	2017-10-31 13:15:00	2017-10-31 13:20:00	268	3	2	1	0	1	7	2	2	2	2	2	2	2	2	2	2	1	2	2	1	1	2	0		0		0			30	4	0	1	0	0	1	0
2017-11-01 04:23:00	2017-11-01 10:15:00	2017-11-01 10:23:00	483	3	2	1	0	1	3	2	2	2	2	2	99	0	99	2	2	99	2	2	1	1	2	1	2	0		1	2	2	23	3	0	0	0	0	0
2017-11-01 05:33:00	2017-11-01 11:28:00	2017-11-01 11:32:00	287	3	2	1	2	1	5	2	2	2	2	2	2	2	2	2	2	1	2	2	2	1	2	0		0		0			17	1	0	0	2	1	0
2017-11-01 08:21:00	2017-11-01 14:14:00	2017-11-01 14:21:00	387	3	2	1	99	1	7	2	2	2	2	2	2	2	2	2	1	0	1	2	2	1	2	1	2	0		0			28	3	1	1	1	1	0
2017-11-02 03:32:00	2017-11-02 09:21:00	2017-11-02 09:32:00	627	3	2	1	0	1	0	2	2	2	2	2	2	2	2	2	2	2	2	2	2	1	2	1	2	99		1	2	2	31	2	0	1	99	0	0
2017-11-02 03:55:00	2017-11-02 09:45:00	2017-11-02 09:55:00	601	3	2	1	2	1	5	2	2	2	2	2	2	99	2	2	2	2	99	2	2	1	2	0		0		1	2	2	28	2	0	1	0	0	1	1	1
2017-11-02 04:06:00	2017-11-02 09:59:00	2017-11-02 10:06:00	412	3	2	1	2	1	5	1	0	0	0	2	0	0	0	2	2	0	0	0	0	1	2	0		0		1	2	1	26	2	0	0	2	1	1	0
2017-11-02 04:39:00	2017-11-02 10:30:00	2017-11-02 10:38:00	482	3	2	1	0	1	7	2	2	2	2	2	2	0	0	2	2	0	0	2	2	1	2	1	2	0		1	2	2	21	2	0	1	0	1	0
2017-11-02 05:29:00	2017-11-02 11:22:00	2017-11-02 11:29:00	405	3	2	1	1	1	2	2	2	2	2	2	2	99	2	2	1	2	99	2	2	1	2	99		1	99	1	2	2	22	2	0	1	1	1	99
2017-11-02 06:06:00	2017-11-02 11:59:00	2017-11-02 12:05:00	370	3	2	1	2	1	7	2	2	2	2	2	99	99	99	2	2	99	99	2	2	1	2	1	2	0		0			21	1	0	1	2	1	0
2017-11-02 08:16:00	2017-11-02 14:09:00	2017-11-02 14:16:00	454	3	2	1	2	0	4	2	2	2	2	2	2	2	2	2	2	0	2	2	2	1	2	1	2	0		1	2	1	33	5	0	1	99	0	1	1	0
2017-11-02 08:27:00	2017-11-02 14:20:00	2017-11-02 14:27:00	418	3	2	1	2	1	7	2	2	1	2	1	1	1	2	99	99	99	99	1	99	1	2	1	2	0		0			28	2	0	1	99	0	1	1	1
2017-11-03 04:40:00	2017-11-03 10:32:00	2017-11-03 10:40:00	462	3	2	1	2	1	3	2	2	2	2	2	1	0	0	2	1	2	0	2	0	0		1	2	0		1	2	1	21	1	1	0	2	1	1	1	0
2017-11-03 05:04:00	2017-11-03 10:58:00	2017-11-03 11:04:00	345	3	2	1	1	1	5	2	2	2	2	2	2	99	2	2	2	0	0	0	2	0		0		0		1	0	2	27	2	0	1	2	0	0
2017-11-03 06:27:00	2017-11-03 12:19:00	2017-11-03 12:27:00	472	3	2	1	1	0	3	2	2	2	2	2	1	99	2	2	2	0	99	2	2	1	2	1	2	1	1	1	2	1	31	4	99	99	99	1	1	1	1
2017-11-06 02:30:00	2017-11-06 09:22:00	2017-11-06 09:30:00	453	3	2	1	1	1	2	2	2	2	2	1	1	2	1	2	1	0	99	2	2	1	2	1	2	0		1	2	1	20	1	1	1	1	0	0
2017-11-06 02:44:00	2017-11-06 09:35:00	2017-11-06 09:44:00	504	3	2	1	2	1	3	2	2	2	2	2	1	99	1	2	1	99	99	0	99	1	2	0		1	2	99			23	2	0	1	99	0	99
2017-11-06 02:58:00	2017-11-06 09:51:00	2017-11-06 09:58:00	415	3	2	1	1	1	4	2	2	2	1	2	2	2	1	2	0	2	2	2	1	0		0		0		1	2	99	24	2	0	1	0	0	99
2017-11-06 04:02:00	2017-11-06 10:54:00	2017-11-06 11:02:00	446	3	2	1	2	0	0	2	2	2	2	2	2	2	1	2	2	0	1	2	2	1	2	1	2	0		0			26	1	0	1	0	1	0
2017-11-06 04:21:00	2017-11-06 11:14:00	2017-11-06 11:21:00	427	3	2	1	1	0	3	2	2	2	2	2	2	99	0	2	2	2	0	2	0	1	2	0		1	2	1	2	2	29	2	0	1	2	0	1	1	1
2017-11-06 04:40:00	2017-11-06 11:31:00	2017-11-06 11:39:00	475	3	2	1	1	1	4	2	2	2	2	2	2	2	2	2	2	1	1	2	2	1	2	1	2	1	2	1	2	2	29	3	0	0	2	1	1	1	1
2017-11-06 06:06:00	2017-11-06 12:57:00	2017-11-06 13:06:00	490	3	2	1	2	1	3	2	2	2	2	2	2	2	2	2	2	2	2	2	2	1	2	1	2	0		0			25	2	1	1	2	1	0
2017-11-07 03:42:00	2017-11-07 10:36:00	2017-11-07 10:42:00	375	3	2	1	2	1	3	2	2	2	2	2	2	2	0	2	2	2	2	2	0	0		0		0		0			27	2	0	1	0	0	0
2017-11-07 05:05:00	2017-11-07 11:56:00	2017-11-07 12:05:00	550	3	2	1	2	1	1	0	2	2	2	2	2	2	0	2	2	2	0	2	0	1	2	1	2	0		1	2	2	30	2	0	0	2	1	1	0
2017-11-08 02:59:00	2017-11-08 09:53:00	2017-11-08 09:59:00	371	3	2	1	99	1	0	2	2	2	2	2	2	2	2	2	2	2	99	2	99	1	2	0		0		1	2	2	33	4	0	0	1	0	0
2017-11-08 03:41:00	2017-11-08 10:37:00	2017-11-08 10:41:00	274	3	2	1	2	1	2	2	2	2	2	2	2	1	1	2	1	2	2	2	1	1	2	0		0		0			20	1	0	1	1	0	0
2017-11-08 03:54:00	2017-11-08 10:46:00	2017-11-08 10:54:00	443	3	2	1	2	0	7	2	2	2	1	1	2	99	0	2	1	2	2	2	2	1	2	0		0		0			28	3	0	1	1	1	0
2017-11-08 04:09:00	2017-11-08 11:03:00	2017-11-08 11:09:00	344	3	2	1	2	1	3	2	2	2	2	2	2	2	2	2	2	2	2	2	2	1	2	0		0		0			25	2	1	1	1	0	0
2017-11-08 04:27:00	2017-11-08 11:20:00	2017-11-08 11:26:00	367	3	2	1	0	1	7	0	2	2	2	2	2	0	0	2	2	0	2	2	2	1	2	1	2	1	99	1	2	2	29	1	0	1	0	99	1	1	1
2017-11-08 04:52:00	2017-11-08 11:43:00	2017-11-08 11:50:00	421	3	2	1	1	1	7	2	2	2	2	99	99	99	99	2	0	99	99	2	2	1	2	1	2	99		1	2	2	28	1	1	99	99	1	99
2017-11-08 04:58:00	2017-11-08 11:48:00	2017-11-08 11:55:00	438	3	2	1	2	1	7	0	2	2	2	2	2	2	2	2	2	0	2	2	2	0		1	2	0		1	2	0	19	1	1	1	2	1	0
2017-11-08 06:43:00	2017-11-08 13:31:00	2017-11-08 13:40:00	539	3	2	1	2	1	0	2	2	2	2	2	2	2	2	2	2	2	2	2	2	1	2	1	2	0		0			27	1	1	0	2	1	0
2017-11-09 03:28:00	2017-11-09 10:21:00	2017-11-09 10:28:00	445	3	2	1	2	1	2	2	2	2	2	2	1	2	2	2	2	2	2	2	2	1	1	0		0		1	2	1	27	3	0	0	1	0	0
2017-11-09 03:44:00	2017-11-09 10:36:00	2017-11-09 10:44:00	467	3	2	1	0	1	2	2	2	2	2	2	2	1	1	2	2	2	2	2	2	1	2	1	2	1	99	99			33	5	99	1	99	99	99
2017-11-09 04:32:00	2017-11-09 11:23:00	2017-11-09 11:31:00	482	3	2	1	2	0	3	1	2	2	1	1	1	1	0	1	1	0	2	1	1	1	2	1	0	0		1	2	2	22	1	0	1	0	0	0
2017-11-09 04:38:00	2017-11-09 11:28:00	2017-11-09 11:35:00	444	3	2	1	2	0	3	99	2	2	2	1	2	2	1	2	2	0	0	2	0	1	2	1	2	0		0			24	1	1	1	2	0	1	0
2017-11-09 04:51:00	2017-11-09 11:43:00	2017-11-09 11:51:00	483	3	2	1	2	1	5	2	2	2	2	2	2	2	2	2	2	1	1	2	2	1	2	1	2	99		99			21	1	99	1	1	1	99
2017-11-09 06:36:00	2017-11-09 13:23:00	2017-11-09 13:36:00	801	3	2	1	2	1	3	2	2	2	2	2	2	1	2	2	2	1	1	2	1	1	2	0		1	2	1	2	2	35	6	1	0	1	0	1	0
2017-11-10 03:00:00	2017-11-10 09:53:00	2017-11-10 10:00:00	415	3	2	1	1	1	7	2	2	99	2	99	99	99	99	2	99	1	99	2	99	1	2	99		99		1	99	99	28	3	0	0	2	0	0
2017-11-10 03:18:00	2017-11-10 10:12:00	2017-11-10 10:18:00	343	3	2	1	2	0	1	2	2	2	2	2	2	2	0	2	0	1	2	2	2	1	2	0		0		1	2	1	21	1	0	1	1	0	0
2017-11-10 04:03:00	2017-11-10 10:56:00	2017-11-10 11:03:00	408	3	2	1	2	1	5	2	2	2	2	2	2	2	2	2	2	2	2	2	2	1	2	1	2	0		0			21	1	1	1	99	1	0
2017-11-10 04:32:00	2017-11-10 11:24:00	2017-11-10 11:32:00	484	3	2	1	2	1	3	2	2	2	2	2	99	2	2	2	99	2	2	2	99	1	2	1	2	1	99	1	2	99	31	3	0	1	99	1	0
2017-11-10 04:39:00	2017-11-10 11:29:00	2017-11-10 11:37:00	495	3	2	1	0	1	3	2	2	1	1	2	2	1	0	1	2	0	0	2	0	1	2	1	2	0		0			20	1	1	1	0	1	0
2017-11-13 01:58:00	2017-11-13 08:52:00	2017-11-13 08:57:00	306	3	2	1	2	1	5	2	2	2	2	2	2	2	2	2	1	0	2	2	2	1	2	99		99		1	2	2	30	3	0	1	2	99	1	1	1
2017-11-13 04:14:00	2017-11-13 11:10:00	2017-11-13 11:14:00	243	3	2	1	2	1	7	2	2	2	2	2	2	2	2	2	1	1	2	2	0	1	2	1	2	0		1	2	2	20	1	0	1	1	0	0
2017-11-13 05:26:00	2017-11-13 12:22:00	2017-11-13 12:26:00	256	3	2	1	99	1	6	2	2	2	2	2	2	2	2	2	2	0	2	2	2	1	2	0		0		1	2	99	38	5	0	1	0	0	1	1	1
2017-11-13 06:07:00	2017-11-13 13:01:00	2017-11-13 13:06:00	320	3	2	1	2	1	0	0	2	2	2	2	2	99	2	2	2	0	2	2	2	1	2	99		1	2	0			32	3	0	1	0	99	0
2017-11-13 08:07:00	2017-11-13 14:49:00	2017-11-13 14:57:00	514	3	2	1	1	1	1	2	2	2	2	0	2	2	2	2	2	2	2	2	2	1	2	1	2	0		1	2	2	26	5	0	0	99	1	1	1	1
2017-11-13 08:07:00	2017-11-13 14:58:00	2017-11-13 15:06:00	490	3	2	1	2	1	3	2	2	2	2	2	2	2	2	2	2	2	2	2	2	1	2	1	2	0		1	2	99	27	3	1	1	99	1	1	1	1
2017-11-14 02:05:00	2017-11-14 08:56:00	2017-11-14 09:05:00	524	3	2	1	2	1	2	2	2	2	2	2	2	2	2	2	2	2	2	2	2	1	2	1	2	1	2	1	2	2	32	2	1	0	2	1	1	1	1
2017-11-14 02:35:00	2017-11-14 09:29:00	2017-11-14 09:34:00	290	3	2	1	2	1	5	2	2	2	2	2	1	2	2	2	2	0	2	1	2	1	2	1	2	1	2	0			27	2	0	1	0	0	0
2017-11-14 03:16:00	2017-11-14 10:09:00	2017-11-14 10:16:00	387	3	2	1	1	1	3	2	2	2	2	2	2	2	2	2	2	2	2	2	2	1	2	0		0		0			29	4	0	1	1	1	1	1	1
2017-11-14 03:51:00	2017-11-14 10:36:00	2017-11-14 10:51:00	895	3	2	1	1	0	7	2	2	2	2	2	2	2	1	2	2	2	2	2	2	1	0	1	2	0		0			26	3	0	1	99	0	99
2017-11-14 03:53:00	2017-11-14 10:40:00	2017-11-14 10:50:00	644	3	2	1	2	0	3	2	2	2	2	2	2	0	0	2	2	2	0	2	0	0		0		99		99			25	2	0	0	0	0	1	1	1
2017-11-14 04:02:00	2017-11-14 10:53:00	2017-11-14 11:02:00	514	3	2	1	1	1	1	2	2	2	2	2	2	2	2	2	2	2	2	2	2	1	2	1	2	99		1	2	1	23	1	1	1	99	1	0
2017-11-14 04:08:00	2017-11-14 11:03:00	2017-11-14 11:08:00	308	3	2	1	2	0	2	2	2	2	2	2	2	0	0	2	0	0	2	2	0	0		1	2	0		1	2	2	22	2	0	1	1	1	0
2017-11-14 04:28:00	2017-11-14 11:09:00	2017-11-14 11:28:00	1135	3	2	1	2	0	5	2	2	2	2	2	2	2	2	2	2	2	99	2	2	1	2	1	2	0		0			23	2	0	1	99	1	99
2017-11-15 02:12:00	2017-11-15 09:02:00	2017-11-15 09:12:00	566	3	2	1	2	1	3	2	2	2	2	2	2	99	99	2	2	2	99	2	2	1	2	0		0		1	2	2	17.082	2	1	1	99	99	1	0
2017-11-15 02:25:00	2017-11-15 09:19:00	2017-11-15 09:25:00	347	3	2	1	2	1	2	2	2	2	2	2	2	1	2	2	1	2	1	2	2	1	2	1	2	99		1	2	2	40	5	0	1	99	1	0
2017-11-15 02:50:00	2017-11-15 09:42:00	2017-11-15 09:50:00	438	3	2	1	1	1	1	2	2	2	2	1	1	1	2	2	2	1	1	2	0	1	2	0		0		1	2	1	22	1	0	1	1	0	99
2017-11-15 03:23:00	2017-11-15 10:15:00	2017-11-15 10:22:00	467	3	2	1	0	1	2	2	2	2	2	2	2	2	2	2	2	2	2	2	2	1	2	0		0		0			21	1	0	1	2	0	0
2017-11-15 05:13:00	2017-11-15 12:02:00	2017-11-15 12:12:00	625	3	2	1	0	1	2	2	2	2	1	2	2	2	2	1	1	0	1	2	2	1	2	1	2	1	2	1	2	2	34	4	0	1	1	1	99
2017-11-15 05:20:00	2017-11-15 12:11:00	2017-11-15 12:20:00	344	3	2	1	1	1	3	0	2	2	2	2	2	0	1	2	1	1	0	2	0	1	2	1	2	0		1	2	2	19	1	1	0	0	0	0
2017-11-15 06:17:00	2017-11-15 13:11:00	2017-11-15 13:17:00	378	3	2	1	0	1	7	2	2	2	2	2	1	2	2	2	1	1	2	2	1	0		1	2	0		0			20	1	1	1	1	1	0
2017-11-15 06:41:00	2017-11-15 13:34:00	2017-11-15 13:41:00	393	3	2	1	2	1	5	2	2	2	2	2	2	2	2	2	2	2	2	2	2	1	2	1	2	1	2	1	2	2	28	4	1	1	2	1	1	1	99
2017-11-16 03:57:00	2017-11-16 10:47:00	2017-11-16 10:56:00	487	3	2	1	0	1	3	2	2	2	2	2	2	2	2	2	2	2	2	2	0	1	2	1	2	0		0			17	2	1	0	2	1	1	1	1
2017-11-16 04:44:00	2017-11-16 11:36:00	2017-11-16 11:43:00	434	3	2	1	2	0	7	2	2	2	2	2	2	1	1	2	1	2	2	2	2	1	2	1	2	0		1	2	2	20	2	0	1	99	0	0
2017-11-16 06:12:00	2017-11-16 13:07:00	2017-11-16 13:12:00	294	3	2	1	1	0	1	2	2	2	2	2	2	1	2	2	2	0	0	2	2	0		1	2	1	2	0			30	1	0	1	99	1	0
2017-11-17 03:17:00	2017-11-17 10:12:00	2017-11-17 10:17:00	334	3	2	1	1	1	4	2	2	2	2	2	2	2	2	2	2	2	1	2	2	1	2	1	2	0		0			26	1	1	1	0	1	99
2017-11-17 03:48:00	2017-11-17 10:41:00	2017-11-17 10:48:00	418	3	2	1	0	1	2	2	2	2	2	2	0	2	2	2	2	0	0	2	1	1	2	1	2	0		0			20	1	1	1	0	1	0
2017-11-17 04:35:00	2017-11-17 11:30:00	2017-11-17 11:35:00	303	3	2	1	0	0	0	1	2	2	2	1	1	2	2	2	1	0	0	2	1	1	2	0		0		0			40	3	0	1	0	0	0
2017-11-20 02:09:00	2017-11-20 09:04:00	2017-11-20 09:09:00	268	3	2	1	2	1	7	2	2	2	2	2	2	2	2	2	2	2	2	2	2	1	2	0		0		1	2	2	31	2	0	1	0	0	0
2017-11-20 02:20:00	2017-11-20 09:14:00	2017-11-20 09:19:00	308	3	2	1	2	0	7	2	2	2	0	0	2	1	99	2	2	0	0	2	2	0		0		0		0			27	2	0	1	99	0	0
2017-11-20 02:27:00	2017-11-20 09:22:00	2017-11-20 09:27:00	288	3	2	1	1	1	6	2	2	2	2	2	2	2	2	2	99	2	99	2	1	1	2	0		0		0			25	2	0	1	0	0	1	1	0
2017-11-20 03:06:00	2017-11-20 10:00:00	2017-11-20 10:05:00	312	3	2	1	0	1	3	0	0	2	2	2	2	1	99	2	2	2	99	2	1	1	2	0		0		1	2	2	21	2	0	1	1	0	99
2017-11-20 03:39:00	2017-11-20 10:33:00	2017-11-20 10:39:00	381	3	2	1	1	1	7	2	2	2	2	2	1	1	0	2	2	2	0	2	2	1	2	1	2	99		1	2	2	35	3	99	1	1	1	0
2017-11-20 04:15:00	2017-11-20 11:10:00	2017-11-20 11:14:00	261	3	2	1	99	1	5	2	2	2	2	2	2	2	2	2	2	1	2	2	2	1	2	0		0		1	2	2	26	2	1	1	1	1	1	1	0
2017-11-20 06:23:00	2017-11-20 13:15:00	2017-11-20 13:23:00	514	3	2	1	2	1	3	2	2	2	2	2	2	2	2	2	2	2	2	2	2	1	2	1	2	1	2	1	2	2	25	3	1	1	1	0	1	1	1
2017-11-21 02:31:00	2017-11-21 09:23:00	2017-11-21 09:31:00	485	3	2	1	1	1	7	2	2	2	2	2	2	2	2	2	2	2	2	2	2	1	2	1	2	1	2	1	2	2	29	3	0	1	1	1	0
2017-11-21 02:38:00	2017-11-21 09:28:00	2017-11-21 09:36:00	494	3	2	1	1	1	4	2	2	2	2	1	0	2	99	2	2	1	99	2	2	1	2	1	2	99		1	2	2	21	1	1	0	2	1	1	1	1
2017-11-21 02:48:00	2017-11-21 09:43:00	2017-11-21 09:48:00	302	3	2	1	2	1	2	2	2	2	2	2	2	2	2	2	2	0	2	2	2	1	1	0		0		0			24	2	0	1	99	1	99
2017-11-21 02:55:00	2017-11-21 09:50:00	2017-11-21 09:55:00	296	3	2	1	2	1	0	2	2	2	2	2	2	0	0	2	1	1	1	2	99	1	2	0		0		0			19	1	1	1	99	0	99
2017-11-21 04:32:00	2017-11-21 11:25:00	2017-11-21 11:32:00	461	3	2	1	2	1	2	2	2	2	2	2	2	2	1	2	2	1	2	2	2	1	2	1	2	0		0			24	2	0	1	1	1	99
2017-11-22 01:49:00	2017-11-22 08:42:00	2017-11-22 08:48:00	388	3		1	2	1	2	2	2	2	2	2	1	1	1	2	2	2	2	2	2	1	2	0		0		0			35	3	0	1	1	0	0
2017-11-22 01:57:00	2017-11-22 08:50:00	2017-11-22 08:57:00	409	3		1	2	1	6	2	2	2	2	2	2	2	2	2	2	2	2	2	2	1	2	0		1	2	1	2	2	30	4	0	0	1	0	0
2017-11-22 02:06:00	2017-11-22 08:58:00	2017-11-22 09:06:00	448	3		1	2	1	5	2	2	2	2	2	2	2	0	2	0	2	2	2	0	1	2	0		0		0			33	3	1	1	2	0	0
2017-11-22 02:24:00	2017-11-22 09:16:00	2017-11-22 09:24:00	476	3		1	0	1	1	2	2	2	2	2	2	2	2	2	2	2	2	2	2	1	2	0		0		0			34		0	0	99	0	0
2017-11-22 02:41:00	2017-11-22 09:26:00	2017-11-22 09:31:00	280	3		1	2	0	2	2	2	2	2	2	2	0	2	2	2	1	0	2	0	99		1	2	99		0			16	1	99	1	99	1	99
2017-11-22 02:50:00	2017-11-22 09:42:00	2017-11-22 09:50:00	446	3		1	1	1	3	2	2	2	2	2	2	2	2	2	1	2	2	2	2	1	2	1	1	99		1	2	2	38	4	99	99	2	99	1	1	1
2017-11-22 03:32:00	2017-11-22 10:25:00	2017-11-22 10:32:00	433	3		1	2	1	2	2	2	2	2	2	2	99	1	2	1	99	0	2	2	1	2	1	2	0		0			29	1	1	1	2	1	0
2017-11-22 05:07:00	2017-11-22 12:00:00	2017-11-22 12:07:00	436	3		1	1	1	1	2	2	2	2	2	2	2	2	2	2	99	99	2	99	1	2	1	2	99		99			18	2	99	1	1	1	99
2017-11-22 05:19:00	2017-11-22 12:13:00	2017-11-22 12:19:00	389	3		1	0	0	2	2	2	2	2	2	2	2	2	2	1	2	2	2	1	1	2	1	2	1	2	1	2	2	25	2	0	0	2	1	1	1	1
2017-11-24 03:01:00	2017-11-24 09:55:00	2017-11-24 10:01:00	364	3	3	1	0	1	3	2	2	2	2	2	2	2	2	2	2	2	2	2	2	1	2	1	2	0		0			18	1	1	0	0	0	0
2017-11-27 02:44:00	2017-11-27 09:38:00	2017-11-27 09:44:00	336	3	3	1	0	0	7	2	2	2	2	2	2	2	2	2	2	2	2	2	2	1	2	0		1	2	1	2	2	20	1	0	0	2	0	0
2017-11-27 03:13:00	2017-11-27 10:04:00	2017-11-27 10:13:00	500	3	3	1	1	1	7	2	2	2	2	2	2	2	2	2	2	1	1	2	2	1	2	0		0		1	2	2	19	2	1	1	1	0	0
2017-11-27 03:32:00	2017-11-27 10:25:00	2017-11-27 10:32:00	423	3	3	1	2	1	6	2	2	2	2	2	2	2	2	2	2	2	2	2	2	1	2	1	2	99		1	2	1	28	3	1	1	2	1	1	1	0
2017-11-27 03:57:00	2017-11-27 10:49:00	2017-11-27 10:57:00	496	3	3	1	2	1	5	2	2	2	2	2	2	2	2	2	2	2	1	2	2	1	2	1	2	1	2	1	2	1	19	2	0	1	2	1	0
2017-11-27 04:16:00	2017-11-27 11:10:00	2017-11-27 11:16:00	376	3	3	1	2	0	5	2	2	2	2	2	2	2	2	2	2	2	2	2	2	1	2	0		0		0			21	1	0	1	99	0	0
2017-11-27 04:40:00	2017-11-27 11:32:00	2017-11-27 11:40:00	498	3	3	1	0	1	5	2	2	2	2	2	2	2	2	2	2	0	0	2	2	1	2	1	2	0		1	2	2	32	4	0	1	99	1	1	1	1
2017-11-28 02:06:00	2017-11-28 08:59:00	2017-11-28 09:06:00	417	3	3	1	1	1	4	2	2	2	2	2	2	2	99	2	2	2	99	2	2	1	2	0		0		1	2	99	29	2	0	1	99	0	0
2017-11-28 02:15:00	2017-11-28 09:08:00	2017-11-28 09:15:00	366	3	3	1	2	0	1	2	2	2	2	2	2	2	2	2	2	2	2	2	2	1	2	0		0		1	2	2	19	1	0	0	0	0	0
2017-11-28 04:00:00	2017-11-28 10:52:00	2017-11-28 10:59:00	426	3	3	1	99	1	3	2	2	2	2	2	2	2	2	2	2	2	2	2	2	1	2	1	2	0		1	2	2	24	2	0	1	0	1	1	1	0
2017-11-28 04:24:00	2017-11-28 11:18:00	2017-11-28 11:24:00	329	3	3	1	2	0	3	2	0	2	2	2	2	2	99	0	99	2	2	2	99	1	0	1	2	0		1	2	2	36	3	0	1	1	1	0
2017-11-28 05:46:00	2017-11-28 11:29:00	2017-11-28 12:46:00	4653	3	3	1	1	0	1	2	2	2	2	99	99	99	2	2	2	0	2	2	2	1	2	1	2	99		1	2	99	16	1	0	1	0	99	99
2017-11-28 05:55:00	2017-11-28 12:48:00	2017-11-28 12:55:00	432	3	3	1	1	1	3	2	2	2	2	2	2	0	1	0	2	0	2	2	2	1	2	0		0		1	2	2	26	2	1	1	1	0	1	1	1
2017-11-28 06:11:00	2017-11-28 13:04:00	2017-11-28 13:11:00	415	3	3	1	1	1	3	2	2	2	2	1	1	1	0	2	1	2	2	2	2	1	2	0		0		0			19	1	1	1	2	1	0
2017-11-28 06:38:00	2017-11-28 13:31:00	2017-11-28 13:38:00	389	3	3	1	2	1	3	2	2	2	2	1	1	2	2	2	2	0	0	2	1	1	2	1	2	99		1	2	99	21	2	1	1	99	0	0
2017-11-29 02:17:00	2017-11-29 09:09:00	2017-11-29 09:17:00	457	3	3	1	0	1	5	2	2	2	2	2	2	0	2	2	99	0	99	2	99	1	2	1	2	99		1	2	99	18	1	0	1	99	1	0
2017-11-29 02:29:00	2017-11-29 09:23:00	2017-11-29 09:29:00	343	3	3	1	2	1	5	2	2	2	2	2	2	2	2	2	2	2	2	2	2	1	2	99		99		1	2	2	29	3	0	1	0	0	1	1	1
2017-11-29 03:08:00	2017-11-29 09:58:00	2017-11-29 10:08:00	571	3	3	1	1	1	5	2	2	2	2	2	2	2	0	2	2	2	99	2	2	1	2	1	2	99		1	2	2	22	3	99	99	99	1	99
2017-11-30 01:59:00	2017-11-30 08:51:00	2017-11-30 08:59:00	439	3	3	1	2	1	3	2	2	2	2	2	2	2	1	2	2	2	2	2	2	1	2	1	2	0		1	2	2	21	3	0	1	1	0	0
2017-11-30 02:06:00	2017-11-30 08:56:00	2017-11-30 09:01:00	341	3	3	1	2	1	2	2	2	2	2	2	1	1	2	2	1	2	1	2	2	1	2	1	2	0		1	2	2	28	2	0	0	2	1	1	1	1
2017-11-30 02:22:00	2017-11-30 09:16:00	2017-11-30 09:22:00	369	3	3	1	0	1	3	2	2	2	2	2	2	2	2	2	2	2	2	2	2	0		1	2	0		1	2	99	23	3	0	0	0	1	0
2017-11-30 02:53:00	2017-11-30 09:49:00	2017-11-30 09:53:00	260	3	3	1	2	0	7	2	2	2	2	2	2	2	2	2	2	2	2	2	2	1	2	1	2	1	2	1	2	2	21	1	0	1	1	1	0
2017-11-30 03:16:00	2017-11-30 10:10:00	2017-11-30 10:16:00	350	3	3	1	0	1	2	2	2	2	2	99	99	99	1	2	99	1	0	2	99	1	2	1	2	1	2	1	2	99	20	2	0	0	99	1	1	1	0
2017-12-01 02:46:00	2017-12-01 09:40:00	2017-12-01 09:46:00	338	3	3	1	2	0	5	2	99	2	0	99	99	0	0	99	99	0	99	1	0	1	2	0		0		1	2	99	33	5	0	1	0	0	0
2017-12-01 05:10:00	2017-12-01 12:02:00	2017-12-01 12:10:00	483	3	3	1	1	1	7	2	2	2	2	2	2	1	1	2	2	1	2	2	2	1	2	1	2	0		1	2	2	31	4	1	1	99	1	0
2017-12-04 04:04:00	2017-12-04 10:58:00	2017-12-04 11:03:00	329	3	3	1	1	1	3	2	2	2	2	2	2	1	2	2	2	2	2	2	2	1	2	0		0		1	2	2	24	2	0	1	99	0	99
2017-12-04 04:29:00	2017-12-04 11:21:00	2017-12-04 11:28:00	426	3	3	1	99	1	3	2	2	2	2	2	1	99	2	2	2	1	2	2	1	99		1	2	0		0			21	2	0	1	1	1	0
2017-12-04 06:24:00	2017-12-04 13:11:00	2017-12-04 13:23:00	733	3	3	1	1	0	4	2	2	2	2	2	2	2	2	2	2	1	0	2	2	1	2	1	2	0		1	2	1	35	4	1	1	1	1	0
2017-12-04 08:01:00	2017-12-04 11:18:00	2017-12-04 11:27:00	537	3	3	1	2	1	2	2	2	2	2	2	2	2	2	2	2	1	1	2	2	1	2	1	2	0		1	2	1	32	2	0	1	99	1	1	1	0
2017-12-04 08:17:00	2017-12-04 15:10:00	2017-12-04 15:17:00	432	3	3	1	2	1	3	2	2	2	2	2	2	2	2	2	2	2	2	2	2	1	2	1	2	1	2	0			30	3	1	1	2	1	1	1	0
2017-12-05 02:20:00	2017-12-05 09:13:00	2017-12-05 09:20:00	418	3	3	1	2	1	7	2	2	2	2	2	2	99	2	2	2	1	99	2	2	1	2	0		0		1	2	1	22	1	0	1	99	0	0
2017-12-05 05:34:00	2017-12-05 12:29:00	2017-12-05 12:34:00	324	3	3	1	1	0	7	2	2	2	2	0	1	0	0	1	0	0	2	2	0	0		1	2	0		0			23	3	0	1	99	1	0
2017-12-06 02:39:00	2017-12-06 09:34:00	2017-12-06 09:39:00	289	3	3	1	2	1	2	2	2	2	2	2	2	2	1	2	1	2	2	2	1	1	2	0		0		0			20	1	0	1	1	0	0
2017-12-06 03:23:00	2017-12-06 10:17:00	2017-12-06 10:23:00	349	3	3	1	99	1	0	2	2	2	2	2	2	99	2	2	0	2	99	2	99	1	2	0		0		1	2	2	33	4	0	0	0	0	0
2017-12-06 03:38:00	2017-12-06 10:29:00	2017-12-06 10:38:00	528	3	3	1	1	1	1	2	2	2	2	2	1	1	1	2	2	2	1	2	2	1	2	0		0		1	2	2	22	2	0	1	0	0	0
2017-12-06 05:14:00	2017-12-06 12:04:00	2017-12-06 12:14:00	581	3	3	1	1	0	2	1	2	1	2	2	2	2	0	2	2	2	99	2	99	1	2	0		0		1	2	0	19	1	0	1	0	0	0
2017-12-06 05:25:00	2017-12-06 12:18:00	2017-12-06 12:25:00	425	3	3	1	1	1	3	2	2	2	2	2	2	2	1	2	2	2	2	2	2	1	2	1	2	1	2	1	2	2	26	3	0	1	1	1	99
2017-12-06 05:47:00	2017-12-06 12:39:00	2017-12-06 12:46:00	431	3	3	1	2	0	2	2	2	2	2	2	2	0	0	2	2	0	2	2	2	1	2	1	2	0		0			22	2	1	1	99	1	99
2017-12-06 06:01:00	2017-12-06 12:54:00	2017-12-06 13:01:00	432	3	3	1	1	1	7	2	2	2	2	2	2	2	2	2	2	0	0	2	1	1	2	1	2	1	2	1	2	1	18	1	1	1	1	1	1	0
2017-12-06 06:19:00	2017-12-06 13:10:00	2017-12-06 13:19:00	493	3	3	1	0	1	6	2	2	2	2	1	2	2	2	2	2	0	2	2	1	1	2	1	2	1	2	1	2	2	18	1	1	0	0	1	0
2017-12-07 02:30:00	2017-12-07 09:25:00	2017-12-07 09:30:00	280	3	3	1	2	1	7	2	2	2	2	2	2	2	0	2	2	0	2	2	2	1	2	99		99		1	2	2	31	3	0	1	0	99	1	1	1
2017-12-07 02:42:00	2017-12-07 09:38:00	2017-12-07 09:42:00	224	3	3	1	2	0	1	2	2	2	2	2	2	2	2	2	2	2	99	2	99	1	2	0		0		1	2	2	21	1	0	1	99	0	0
2017-12-07 03:15:00	2017-12-07 10:07:00	2017-12-07 10:15:00	472	3	3	1	99	1	5	2	2	2	2	2	2	0	1	2	2	0	0	2	2	1	2	0		0		1	2	0	21	1	0	1	2	0	1	1	0
2017-12-07 03:47:00	2017-12-07 10:40:00	2017-12-07 10:47:00	426	3	3	1	2	0	5	2	2	2	2	2	2	0	0	2	0	2	0	2	0	1	2	0		1	2	1	2	2	25	2	0	1	1	0	1	0
2017-12-07 04:49:00	2017-12-07 11:42:00	2017-12-07 11:49:00	427	3	3	1	2	0	3	2	2	2	2	2	1	99	2	2	2	2	2	2	1	1	2	99		0		0			19	1	0	1	99	99	0
2017-12-08 02:35:00	2017-12-08 09:29:00	2017-12-08 09:34:00	326	3	3	1	2	1	3	2	2	2	2	2	2	2	2	2	2	2	2	2	2	1	2	1	2	0		1	2	2	21	1	1	1	99	1	0
2017-12-11 03:29:00	2017-12-11 10:20:00	2017-12-11 10:29:00	526	3	3	1	2	1	6	99	2	2	2	2	2	2	2	2	2	1	2	2	2	1	2	99		99		1	2	2	23	2	1	1	2	1	1	1	1
2017-12-11 04:56:00	2017-12-11 11:49:00	2017-12-11 11:56:00	422	3	3	1	2	1	7	2	2	2	2	2	1	1	1	2	2	99	99	2	2	1	2	1	2	99		1	2	0	24	2	0	1	0	1	0
2017-12-11 05:29:00	2017-12-11 12:15:00	2017-12-11 12:27:00	732	3	3	1	1	1	3	2	1	2	1	2	99	99	2	2	1	2	0	2	0	1	2	0		1	1	1	2	2	31	3	0	1	1	1	0
2017-12-11 05:55:00	2017-12-11 12:27:00	2017-12-11 12:55:00	415	3	3	1	2	1	7	2	2	2	2	2	2	2	2	2	2	2	2	2	2	1	2	1	2	1	2	1	2	2	26	3	0	0	0	1	0
2017-12-11 06:12:00	2017-12-11 12:26:00	2017-12-11 12:49:00	1347	3	3	1	2	1	2	2	2	2	2	2	2	2	2	2	2	1	2	2	2	1	2	0		0		0			29	2	0	1	0	0	0
2017-12-12 03:12:00	2017-12-12 10:01:00	2017-12-12 10:10:00	555	3	3	1	0	1	1	2	2	2	2	2	2	2	2	2	2	2	2	2	2	1	2	99		1	2	1	2	2	26	4	0	0	2	1	1	1	1
2017-12-12 03:28:00	2017-12-12 10:18:00	2017-12-12 10:28:00	595	3	3	1	2	1	5	2	2	2	2	2	2	2	2	2	2	2	1	2	2	1	2	1	2	0		1	2	2	26	3	0	1	1	1	0
2017-12-12 04:12:00	2017-12-12 11:04:00	2017-12-12 11:12:00	470	3	3	1	2	1	3	2	2	2	2	2	99	99	99	2	99	2	2	2	99	1	2	0		0		1	2	2	30	2	0	1	99	0	1	1	1
2017-12-12 04:43:00	2017-12-12 11:36:00	2017-12-12 11:43:00	427	3	3	1	2	0	1	2	2	2	2	2	2	2	2	2	99	0	2	2	2	1	2	1	2	99		99			28	2	0	1	99	1	99
2017-12-12 05:12:00	2017-12-12 12:04:00	2017-12-12 12:12:00	501	3	3	1	1	1	2	2	2	2	2	2	2	2	2	2	2	2	2	2	1	1	2	1	2	1	2	1	2	2	23	3	0	0	2	0	0
2017-12-12 05:47:00	2017-12-12 12:40:00	2017-12-12 12:47:00	417	3	3	1	2	1	3	2	2	2	2	1	2	2	2	2	2	0	0	2	2	1	2	1	2	1	2	1	2	2	25	2	0	1	99	1	0
2017-12-13 02:52:00	2017-12-13 09:43:00	2017-12-13 09:51:00	493	3	3	1	1	1	1	2	2	2	1	2	2	1	99	2	2	0	1	2	2	1	2	1	2	99		1	2	2	24	2	1	1	1	1	1	1	1
2017-12-13 03:38:00	2017-12-13 10:33:00	2017-12-13 10:38:00	294	3	3	1	1	1	5	1	2	2	2	2	2	2	2	2	2	2	2	2	1	1	2	1	2	0		1	2	1	19	1	0	0	1	0	0
2017-12-13 05:58:00	2017-12-13 12:54:00	2017-12-13 12:58:00	252	3	3	1	2	1	2	2	2	2	2	2	2	2	2	2	2	2	2	2	2	1	2	0		0		1	2	2	20	2	0	1	0	0	0
2017-12-13 06:04:00	2017-12-13 12:57:00	2017-12-13 13:04:00	377	3	3	1	2	1	3	99	2	2	2	2	99	99	2	2	0	99	2	2	2	1	2	0		0		1	2	99	27	3	0	1	2	0	1	1	1
2017-12-14 02:32:00	2017-12-14 09:20:00	2017-12-14 09:32:00	724	3	3	1	1	1	6	2	2	2	2	2	2	2	99	2	2	2	99	2	2	1	2	1	2	1	2	99			36	5	0	0	2	0	0
2017-12-14 06:01:00	2017-12-14 12:52:00	2017-12-14 13:00:00	509	3	3	1	1	1	4	2	2	2	2	2	2	2	99	2	2	0	0	2	2	1	2	1	2	0		0			18	1	1	1	99	1	99
2017-12-15 02:33:00	2017-12-15 09:27:00	2017-12-15 09:33:00	331	3	3	1	1	1	1	2	2	2	2	2	2	1	2	2	2	2	1	2	2	1	2	1	2	99		99			20	1	1	1	0	99	99
2017-08-30 03:08:00	2017-08-30 09:00:00	2017-08-30 09:06:00	368	4	1	1	2	1	1	2	2	2	2	2	2	2	2	2	2	2	2	2	2	1	2	0		0		0			32	3	0	1	0	0	0
2017-08-30 03:59:00	2017-08-30 09:48:00	2017-08-30 09:56:00	456	4	1	1	2	0	2	2	2	2	2	2	2	2	2	2	2	2	2	2	2	1	2	1	2	1	2	99			36	4	0	1	1	1	0
2017-08-30 04:59:00	2017-08-30 10:43:00	2017-08-30 10:55:00	725	4	1	1	99	1	2	2	2	2	2	2	2	2	2	2	2	2	2	2	2	1	2	1	2	1	2	0			35	3	0	1	2	1	0
2017-08-30 06:29:00	2017-08-30 12:20:00	2017-08-30 12:28:00	481	4	1	1	1	1	7	2	2	2	1	2	2	0	0	1	99	0	1	1	99	1	1	0		1	1	0			32	2	0	0	1	0	0
2017-08-30 06:32:00	2017-08-30 12:25:00	2017-08-30 12:31:00	363	4	1	1	99	1	1	2	2	2	2	2	2	2	2	2	2	1	99	2	2	1	2	0		1	2	0			32	2	0	1	0	1	0
2017-08-30 07:46:00	2017-08-30 13:37:00	2017-08-30 13:44:00	446	4	1	1	1	1	3	2	2	2	2	2	2	1	1	2	0	1	2	2	0	99		1	2	1	2	99			29	2	1	1	99	1	1	1	99
2017-08-30 08:00:00	2017-08-30 13:51:00	2017-08-30 13:58:00	432	4	1	1	0	1	3	2	2	2	2	99	2	2	0	2	2	0	0	2	2	1	99	99		1	99	0			31	2	0	1	0	99	99
2017-08-31 05:26:00	2017-08-31 11:17:00	2017-08-31 11:25:00	478	4	1	1	0	1	7	2	2	2	2	2	2	2	2	2	2	1	2	2	2	1	2	1	2	1	2	0			19	2	0	1	1	1	0
2017-08-31 06:56:00	2017-08-31 12:48:00	2017-08-31 12:53:00	325	4	1	1	1	1	1	2	2	2	2	2	2	2	2	2	2	0	0	2	2	1	2	0		1	1	0			27	1	0	1	99	1	0
2017-09-01 03:30:00	2017-09-01 09:19:00	2017-09-01 09:26:00	448	4	1	1	2	0	2	2	2	2	1	2	2	2	2	2	2	0	1	2	2	1	2	1	2	1	1	0			29	2	0	1	0	1	0
2017-09-05 09:01:00	2017-09-05 09:56:00	2017-09-05 10:12:00	917	4	1	1	1	1	4	2	2	2	2	2	2	2	1	2	2	1	99	2	99	1	2	0		1	2	0			27	1	1	1	2	1	1	1	1
2017-09-05 09:01:00	2017-09-05 12:28:00	2017-09-05 12:35:00	427	4	1	1	1	1	7	1	2	2	2	2	2	0	1	2	1	1	0	2	0	1	2	0		1	2	0			29	3	0	1	0	1	0
2017-09-05 09:01:00	2017-09-05 13:05:00	2017-09-05 13:11:00	380	4	1	1	1	1	3	2	2	2	2	2	2	2	1	2	2	1	2	2	2	1	2	1	2	1	2	0			33	1	0	1	99	1	0
2017-09-11 07:46:00	2017-09-11 13:36:00	2017-09-11 13:44:00	445	4	1	1	2	1	3	2	2	2	1	2	2	2	2	1	2	1	99	2	2	1	2	1	2	1	2	0			29	3	0	1	1	1	0
2017-09-11 07:48:00	2017-09-11 13:42:00	2017-09-11 13:47:00	315	4	1	1	2	1	2	2	2	2	2	2	1	2	2	2	2	0	1	1	2	1	2	1	2	1	2	0			27	2	1	1	0	1	0
2017-09-11 09:11:00	2017-09-11 15:03:00	2017-09-11 15:10:00	452	4	1	1	0	1	1	2	2	2	2	2	2	2	2	2	2	0	2	2	2	1	2	0		1	2	0			25	1	0	1	0	0	1	1	1
2017-09-11 09:38:00	2017-09-11 14:59:00	2017-09-11 15:04:00	328	4	1	1	1	0	8	2	2	2	2	2	2	2	2	2	2	0	2	2	2	0		1	2	1	2	0			25	1	1	1	0	1	0
2017-09-12 05:42:00	2017-09-12 11:33:00	2017-09-12 11:40:00	434	4	1	1	1	1	7	2	2	2	2	2	2	99	99	2	2	0	0	2	2	1	2	1	2	1	2	0			27	2	0	1	99	1	0
2017-09-13 05:41:00	2017-09-13 11:27:00	2017-09-13 11:35:00	502	4	1	1	2	1	7	2	2	2	2	2	2	2	2	2	2	0	2	2	2	1	2	1	2	0		0			36	5	0	1	99	1	0
2017-09-14 06:28:00	2017-09-14 12:19:00	2017-09-14 12:26:00	458	4	1	1	0	1	1	2	2	2	2	2	2	2	2	2	2	0	0	2	2	1	2	1	2	1	2	1	2	2	23	1	0	1	0	1	0
2017-09-15 06:46:00	2017-09-15 12:37:00	2017-09-15 12:44:00	414	4	1	1	2	1	5	2	2	2	2	2	2	2	2	2	2	1	1	2	2	0		1	2	1	1	0			25	1	0	1	2	1	0
2017-09-15 08:58:00	2017-09-15 14:50:00	2017-09-15 14:58:00	473	4	1	1	2	1	7	2	2	2	2	2	2	2	2	2	2	1	1	2	2	1	2	1	2	1	2	0			37	4	0	1	0	1	0
2017-09-18 06:50:00	2017-09-18 12:38:00	2017-09-18 12:47:00	583	4	1	1	2	1	2	2	2	2	2	2	2	2	2	2	2	1	2	2	2	1	2	1	2	1	2	1	2	2	26	2	1	1	99	1	1	1	0
2017-09-18 07:20:00	2017-09-18 13:08:00	2017-09-18 13:19:00	620	4	1	1	1	0	1	2	2	2	2	2	1	2	99	2	99	0	0	2	2	99		0		1	2	0			30	2	0	1	0	0	1	1	1
2017-09-19 05:57:00	2017-09-19 11:49:00	2017-09-19 11:56:00	467	4	1	1	2	0	1	2	2	2	2	2	2	1	1	2	2	0	0	1	2	1	2	1	2	1	1	0			29	1	1	1	99	1	99
2017-09-21 04:32:00	2017-09-21 10:25:00	2017-09-21 10:32:00	434	4	1	1	1	1	7	2	2	2	2	2	2	2	2	2	2	1	2	2	2	1	2	1	2	1	1	0			34	3	0	1	2	1	0
2017-09-22 03:14:00	2017-09-22 09:06:00	2017-09-22 09:14:00	449	4	1	1	1	1	2	1	1	1	1	1	1	1	1	1	1	99	99	1	99	1	1	1	1	1	99	0			29	1	0	1	99	1	99
2017-09-22 06:18:00	2017-09-22 12:10:00	2017-09-22 12:18:00	454	4	1	1	2	1	7	2	2	2	2	1	1	1	1	2	1	0	1	2	1	0		1	2	1	2	0			29	2	0	1	0	1	0
2017-09-25 06:17:00	2017-09-25 12:10:00	2017-09-25 12:17:00	439	4	1	1	2	1	6	2	2	2	1	2	2	2	2	1	2	0	2	1	2	1	2	1	1	0		0			30	2	0	1	0	1	0
2017-09-28 05:24:00	2017-09-28 11:16:00	2017-09-28 11:23:00	407	4	1	1	2	0	3	2	2	2	2	2	2	2	0	2	2	1	2	2	2	0		0		1	2	0			31	2	0	1	1	0	99
2017-09-29 04:27:00	2017-09-29 10:21:00	2017-09-29 10:27:00	384	4	1	1	0	1	2	2	2	2	2	2	2	2	2	0	2	2	2	2	2	1	2	1	2	1	2	0			26	2	0	1	0	1	0
2017-10-02 03:12:00	2017-10-02 09:06:00	2017-10-02 09:12:00	350	4		1	2	1	2	2	2	2	1	2	2	2	2	2	1	0	1	2	2	1	2	0		1	2	0			29	2	0	1	0	0	0
2017-10-02 05:41:00	2017-10-02 11:33:00	2017-10-02 11:41:00	467	4		1	0	1	5	2	2	2	2	2	2	2	2	2	2	1	2	2	2	1	2	0		1	2	1	2	2	28	3	0	1	0	1	99
2017-10-03 05:55:00	2017-10-03 11:47:00	2017-10-03 11:55:00	488	4		1	2	1	2	2	2	2	2	2	1	1	2	2	2	1	2	2	2	1	2	0		1	2	0			35	3	0	1	0	0	1	1	1
2017-10-04 09:21:00	2017-10-04 15:11:00	2017-10-04 15:19:00	443	4		1	2	1	4	2	2	2	2	2	2	99	99	2	2	1	99	2	99	1	0	1	0	1	2	0			23	1	0	1	99	1	0
2017-10-05 05:30:00	2017-10-05 11:23:00	2017-10-05 11:30:00	456	4		1	2	1	2	2	2	2	2	2	2	2	2	2	2	2	2	2	2	1	2	1	2	1	2	0			29	3	1	1	2	1	1	1	1
2017-10-05 08:07:00	2017-10-05 13:57:00	2017-10-05 14:07:00	573	4		1	1	1	1	2	2	1	2	2	99	99	99	2	2	1	99	2	2	1	2	1	2	1	2	0			34	3	0	1	0	1	1	0
2017-10-06 04:11:00	2017-10-06 10:03:00	2017-10-06 10:11:00	489	4		1	2	0	7	2	2	2	2	2	2	2	2	2	2	1	2	2	2	1	2	1	2	1	2	0			19	1	0	1	2	1	1	1	1
2017-10-06 04:42:00	2017-10-06 10:35:00	2017-10-06 10:42:00	432	4		1	0	1	1	2	2	2	2	2	2	2	2	2	2	0	1	2	2	1	2	0		1	2	0			30	3	0	1	0	0	0
2017-10-09 04:47:00	2017-10-09 10:35:00	2017-10-09 10:47:00	691	4		1	1	1	1	2	2	2	2	2	2	0	0	2	99	2	0	2	2	1	2	0		1	2	0			34	5	0	1	99	0	1	1	1
2017-10-09 06:02:00	2017-10-09 11:54:00	2017-10-09 12:02:00	466	4		1	2	1	2	2	2	2	2	2	2	2	2	1	1	2	2	2	1	1	2	1	2	1	2	0			27	2	0	1	99	1	0
2017-10-09 07:01:00	2017-10-09 12:51:00	2017-10-09 13:01:00	604	4		1	0	1	2	2	2	2	2	2	2	2	2	2	2	0	2	2	2	0		1	2	1	2	0			24	1	1	1	2	1	0
2017-10-10 05:10:00	2017-10-10 11:01:00	2017-10-10 11:10:00	531	4		1	2	0	5	2	2	2	2	1	2	2	1	2	1	0	2	2	1	1	1	1	2	1	2	1	2	2	23	1	1	1	1	1	1	1	1
2017-10-10 07:47:00	2017-10-10 13:39:00	2017-10-10 13:47:00	469	4		1	2	0	3	2	2	2	2	2	2	2	2	2	2	0	0	2	2	0		1	2	1	2	1	99	2	24	1	1	1	1	1	99
2017-10-12 04:06:00	2017-10-12 09:57:00	2017-10-12 10:05:00	478	4		1	0	1	4	2	2	2	2	2	2	2	2	2	2	2	2	2	2	1	2	1	2	1	2	0			25	1	0	1	0	1	0
2017-10-13 05:40:00	2017-10-13 11:31:00	2017-10-13 11:40:00	521	4		1	0	0	1	2	2	2	2	2	2	2	2	2	1	2	2	2	2	1	2	0		0		0			24	2	0	1	0	0	99
2017-10-13 07:02:00	2017-10-13 12:51:00	2017-10-13 13:01:00	607	4		1	2	0	3	2	1	2	1	2	2	1	1	1	2	0	2	1	1	1	2	1	2	1	2	0			25	1	0	1	0	1	0
2017-10-16 05:27:00	2017-10-16 11:19:00	2017-10-16 11:27:00	476	4		1	2	1	2	2	2	2	2	2	1	2	2	2	2	0	0	2	2	1	2	1	2	1	2	1	2	2	24	3	0	1	0	0	1	1	1
2017-10-17 04:40:00	2017-10-17 10:34:00	2017-10-17 10:40:00	321	4		1	0	0	3	2	2	2	2	2	2	2	0	2	2	2	1	2	2	1	0	1	2	1	2	0			17	1	0	1	0	1	0
2017-10-18 05:17:00	2017-10-18 11:09:00	2017-10-18 11:16:00	429	4		1	2	0	2	2	2	2	2	2	2	2	2	2	1	1	1	2	2	1	2	1	2	0		0			21	1	0	1	0	1	0
2017-10-18 05:40:00	2017-10-18 11:30:00	2017-10-18 11:39:00	539	4		1	2	0	1	2	2	2	2	2	99	99	0	2	0	0	1	2	0	1	2	1	1	1	1	1	1	2	24	1	1	1	1	1	0
2017-10-18 06:06:00	2017-10-18 11:58:00	2017-10-18 12:06:00	493	4		1	0	1	7	2	2	2	2	2	2	2	2	2	2	2	99	2	2	1	2	1	2	1	2	0			24	1	1	1	99	1	0
2017-10-18 08:36:00	2017-10-18 14:26:00	2017-10-18 14:35:00	553	4		1	0	1	3	2	2	2	2	2	1	1	1	2	2	0	2	2	2	1	2	1	2	1	2	0			27	3	0	1	2	1	0
2017-10-20 03:24:00	2017-10-20 09:19:00	2017-10-20 09:24:00	284	4	2	1	2	1	3	2	2	2	2	2	2	2	2	2	2	2	2	2	2	1	2	99		1	2	0			26	2	0	1	0	99	1	1	0
2017-10-20 05:16:00	2017-10-20 11:11:00	2017-10-20 11:16:00	310	4	2	1	2	1	2	2	2	2	2	2	2	2	2	2	2	2	2	2	2	1	2	0		1	2	99			34	2	0	1	2	0	99
2017-10-20 05:33:00	2017-10-20 11:27:00	2017-10-20 11:33:00	255	4	2	1	1	1	3	2	2	2	2	2	2	2	2	2	2	2	2	2	2	1	2	1	2	1	2	0			30	1	0	1	1	1	99
2017-10-23 04:00:00	2017-10-23 09:54:00	2017-10-23 10:00:00	321	4	2	1	2	1	2	2	2	2	1	2	2	2	0	2	2	0	0	2	2	0		1	0	1	2	0			25	2	0	1	99	0	1	0
2017-10-23 06:31:00	2017-10-23 12:26:00	2017-10-23 12:31:00	304	4	2	1	2	1	3	2	2	2	2	2	2	2	2	1	2	0	0	2	0	0		1	2	0		0			27	2	0	0	2	1	1	1	1
2017-10-24 04:19:00	2017-10-24 10:11:00	2017-10-24 10:19:00	442	4	2	1	0	0	1	2	2	2	2	2	2	2	2	2	2	0	1	2	2	0		1	2	1	2	0			33	2	0	1	0	1	0
2017-10-24 04:22:00	2017-10-24 10:15:00	2017-10-24 10:22:00	390	4	2	1	2	1	2	2	2	2	2	2	2	1	1	2	1	2	1	2	1	1	2	1	2	1	2	99			24	1	99	1	0	1	99
2017-10-24 05:58:00	2017-10-24 11:48:00	2017-10-24 11:58:00	568	4	2	1	0	1	1	2	2	2	2	2	2	2	2	2	2	2	1	2	2	1	2	0		1	2	0			26	2	0	1	0	0	99
2017-10-25 06:14:00	2017-10-25 12:08:00	2017-10-25 12:14:00	364	4	2	1	2	0	1	2	2	2	1	2	2	0	1	0	1	99	99	0	99	1	2	99		0		0			29	2	1	1	0	0	99
2017-10-27 06:43:00	2017-10-27 12:32:00	2017-10-27 12:43:00	703	4	2	1	1	1	7	2	2	2	2	1	2	0	2	2	2	1	1	2	0	1	2	1	2	0		0			20	1	0	1	1	1	0
2017-10-31 04:24:00	2017-10-31 10:17:00	2017-10-31 10:24:00	446	4	2	1	2	0	1	2	2	2	2	2	2	99	2	2	2	2	2	2	2	1	2	1	2	1	2	0			27	2	1	1	99	1	99
2017-10-31 04:44:00	2017-10-31 10:37:00	2017-10-31 10:44:00	431	4	2	1	1	1	5	2	2	2	1	1	2	99	99	2	2	0	99	2	99	1	2	0		1	2	0			29	2	0	1	99	0	0
2017-10-31 06:18:00	2017-10-31 12:09:00	2017-10-31 12:18:00	542	4	2	1	2	1	3	2	2	2	2	2	2	2	2	2	2	2	2	2	2	1	2	1	2	1	2	0			28	2	0	1	99	1	0
2017-10-31 06:42:00	2017-10-31 12:34:00	2017-10-31 12:42:00	482	4	2	1	1	99	3	2	2	2	2	2	2	2	2	2	2	0	1	2	2	1	2	1	2	1	1	0			33	1	0	1	99	1	0
2017-11-02 05:50:00	2017-11-02 11:41:00	2017-11-02 11:50:00	548	4	2	1	0	1	3	0	2	2	2	2	2	2	2	2	2	0	0	2	2	0		1	2	1	2	0			24	1	1	1	0	1	0
2017-11-03 04:39:00	2017-11-03 10:31:00	2017-11-03 10:39:00	487	4	2	1	0	1	3	2	2	2	2	2	2	2	2	2	2	2	2	2	2	0		1	2	1	2	0			27	2	0	1	1	1	0
2017-11-03 05:32:00	2017-11-03 11:24:00	2017-11-03 11:32:00	455	4	2	1	0	1	2	2	2	2	2	2	2	2	2	2	2	2	2	2	2	1	2	1	2	1	2	0			32	2	0	1	0	0	1	1	1
2017-11-03 06:11:00	2017-11-03 12:03:00	2017-11-03 12:11:00	479	4	2	1	1	1	5	2	2	2	2	2	1	1	2	2	2	2	1	2	2	1	2	1	2	1	2	0			35	5	1	1	1	1	0
2017-11-06 04:54:00	2017-11-06 11:46:00	2017-11-06 11:54:00	469	4	2	1	1	1	2	2	2	2	2	2	1	1	2	2	1	0	2	2	2	1	2	1	2	1	2	0			18	1	0	1	0	1	0
2017-11-06 09:13:00	2017-11-06 16:05:00	2017-11-06 16:13:00	492	4	2	1	0	1	1	2	2	2	2	2	2	99	2	2	2	2	2	2	2	1	2	1	2	1	0	1	2	2	23	1	1	1	0	1	0
2017-11-08 04:53:00	2017-11-08 11:45:00	2017-11-08 11:53:00	473	4	2	1	2	0	2	2	2	2	2	2	2	0	2	2	2	0	2	2	2	1	2	1	2	1	2	0			20	1	1	1	99	1	0
2017-11-08 05:04:00	2017-11-08 11:56:00	2017-11-08 12:04:00	448	4	2	1	2	0	2	2	2	2	2	2	1	1	1	2	2	0	1	2	2	1	2	0		1	2	0			37	1	0	1	1	0	0
2017-11-09 03:12:00	2017-11-09 10:05:00	2017-11-09 10:12:00	402	4	2	1	2	1	3	2	2	2	2	2	2	2	2	2	2	0	2	2	2	0		1	2	1	2	0			25	1	0	0	0	1	0
2017-11-10 05:15:00	2017-11-10 12:07:00	2017-11-10 12:15:00	465	4	2	1	2	1	2	2	2	2	2	2	2	2	0	2	2	0	0	2	2	1	2	1	2	1	2	0			38	2	0	1	0	1	0
2017-11-14 04:25:00	2017-11-14 11:20:00	2017-11-14 11:25:00	309	4	2	1	1	1	2	0	2	2	2	2	2	2	2	1	2	1	0	2	1	1	2	1	2	1	2	0			22	1	1	1	0	1	0
2017-11-14 04:51:00	2017-11-14 11:43:00	2017-11-14 11:51:00	487	4	2	1	2	1	3	2	2	2	2	2	2	2	2	2	2	1	2	2	2	99		99		99		1	2	2	20	1	0	1	0	1	1	0
2017-11-15 05:10:00	2017-11-15 11:59:00	2017-11-15 12:10:00	654	4		1	1	1	3	2	2	1	2	2	2	1	2	2	2	1	1	2	2	1	2	0		0		0			29	3	0	0	1	0	99
2017-11-16 02:53:00	2017-11-16 09:41:00	2017-11-16 09:48:00	462	4		1	1	0	7	2	2	2	2	2	2	2	2	2	1	0	2	2	1	1	1	1	2	1	2	0			23	2	0	1	1	1	0
2017-11-16 04:35:00	2017-11-16 11:25:00	2017-11-16 11:34:00	575	4		1	1	1	3	2	2	2	2	2	2	2	1	2	2	1	2	2	2	1	2	0		1	2	0			34	2	0	1	0	0	1	99	99
2017-11-17 05:37:00	2017-11-17 12:29:00	2017-11-17 12:37:00	488	4	3	1	2	0	0	2	2	2	2	2	2	99	1	2	1	1	99	2	0	0		1	2	1	2	0			30	3	0	1	2	0	0
2017-11-20 02:07:00	2017-11-20 09:00:00	2017-11-20 09:07:00	439	4	3	1	1	0	5	2	2	2	2	2	2	2	2	2	2	0	99	2	1	1	2	1	2	1	1	99			29	3	0	1	0	1	1	1	99
2017-11-20 06:24:00	2017-11-20 13:16:00	2017-11-20 13:23:00	414	4	3	1	2	1	7	2	2	2	2	2	2	2	0	2	2	2	2	2	2	1	2	1	2	1	2	99			24	1	1	1	0	1	1	1	1
2017-11-20 06:57:00	2017-11-20 13:49:00	2017-11-20 13:57:00	486	4	3	1	2	0	7	2	2	2	2	2	2	2	2	2	2	0	2	2	1	1	2	1	2	1	2	0			16	1	1	1	2	1	0
2017-11-21 03:02:00	2017-11-21 09:53:00	2017-11-21 10:02:00	546	4	3	1	0	1	5	2	2	2	2	2	2	0	1	2	2	1	99	2	99	1	2	0		1	2	0			27	1	0	1	0	0	1	1	1
2017-11-21 06:38:00	2017-11-21 13:31:00	2017-11-21 13:38:00	442	4	3	1	1	1	3	2	2	2	2	2	2	2	2	2	2	0	2	1	2	1	1	1	2	1	2	0			24	1	1	1	2	1	0
2017-11-22 03:33:00	2017-11-22 10:28:00	2017-11-22 10:32:00	269	4	3	1	2	1	2	2	2	2	2	2	2	2	2	2	2	2	2	2	2	1	2	1	2	1	2	0			24	1	0	1	0	1	0
2017-11-22 04:40:00	2017-11-22 11:31:00	2017-11-22 11:40:00	524	4	3	1	1	1	3	2	2	2	2	2	2	2	2	2	2	2	2	2	2	0		1	2	1	2	0			27	2	1	1	2	1	99
2017-11-22 04:48:00	2017-11-22 11:40:00	2017-11-22 11:48:00	453	4	3	1	1	1	7	2	2	2	2	2	2	2	2	2	2	2	2	2	2	0		0		1	2	0			31	2	0	1	0	1	99
2017-11-23 03:47:00	2017-11-23 10:43:00	2017-11-23 10:47:00	245	4	3	1	2	1	3	2	1	2	0	2	2	2	2	2	2	0	0	1	0	1	2	1	2	1	2	0			27	2	0	1	0	1	0
2017-11-27 02:29:00	2017-11-27 09:21:00	2017-11-27 09:29:00	465	4	3	1	2	1	2	2	2	2	2	2	2	2	2	2	2	2	2	2	2	1	2	0		1	2	0			22	1	1	1	0	0	1	1	0
2017-11-27 04:48:00	2017-11-27 11:39:00	2017-11-27 11:48:00	525	4	3	1	1	1	4	2	2	2	2	2	2	2	99	2	99	2	2	2	0	0		1	2	1	2	0			26	3	0	1	0	1	99
2017-11-27 05:26:00	2017-11-27 12:14:00	2017-11-27 12:21:00	451	4	3	1	1	0	2	2	2	2	2	2	2	2	0	2	2	0	2	2	2	1	0	1	2	1	2	1	2	2	25	1	0	1	99	1	0
2017-11-27 06:08:00	2017-11-27 12:59:00	2017-11-27 13:07:00	479	4	3	1	2	1	2	2	2	2	2	2	2	2	2	2	2	0	2	2	2	1	2	1	2	1	2	0			31	2	0	1	0	1	0
2017-11-27 06:40:00	2017-11-27 13:31:00	2017-11-27 13:39:00	515	4	3	1	2	0	7	2	2	2	2	2	2	2	2	2	99	1	2	2	2	1	2	1	2	1	2	1	2	2	20	1	0	1	0	0	1	1	1
2017-11-27 06:51:00	2017-11-27 13:42:00	2017-11-27 13:51:00	516	4	3	1	1	1	2	2	2	2	2	1	2	2	0	2	2	0	2	1	1	1	2	1	2	1	2	0			30	2	1	1	1	0	1	1	1
2017-11-27 08:09:00	2017-11-27 15:03:00	2017-11-27 15:09:00	376	4	3	1	2	0	1	2	2	2	2	2	2	2	2	2	2	2	2	2	2	1	2	1	2	0		0			25	2	1	1	1	1	0
2017-11-28 06:07:00	2017-11-28 12:59:00	2017-11-28 13:07:00	425	4	3	1	2	0	3	2	2	2	2	2	2	2	2	2	2	0	0	2	2	1	2	0		0		0			21	1	0	1	0	0	0
2017-12-04 04:07:00	2017-12-04 10:58:00	2017-12-04 11:07:00	524	4	3	1	1	1	7	2	2	2	1	2	2	2	0	2	2	1	1	2	2	1	2	1	2	1	1	0			32	4	0	1	2	1	0
2017-12-04 05:30:00	2017-12-04 12:21:00	2017-12-04 12:30:00	552	4	3	1	1	1	2	2	2	2	2	2	1	1	2	2	1	2	1	2	1	1	2	1	2	1	2	0			23	1	1	1	99	1	0
2017-12-05 05:23:00	2017-12-05 12:15:00	2017-12-05 12:22:00	405	4	3	1	0	0	3	2	2	2	2	2	2	2	2	2	1	0	2	2	0	1	2	1	2	1	2	0			22	1	1	1	99	1	0
2017-12-06 05:13:00	2017-12-06 12:06:00	2017-12-06 12:13:00	433	4	3	1	2	0	1	2	2	2	2	2	2	2	2	2	2	2	1	2	2	1	2	1	2	1	2	1	2	2	19	2	0	1	0	1	0
2017-12-07 02:38:00	2017-12-07 09:30:00	2017-12-07 09:38:00	471	4	3	1	1	1	7	2	2	2	2	2	2	2	1	2	2	1	2	2	2	1	2	1	2	1	2	0			37	4	1	1	0	1	1	1	1
2017-12-08 03:01:00	2017-12-08 09:54:00	2017-12-08 10:01:00	426	4	3	1	1	1	4	2	2	2	2	2	2	2	2	2	2	0	0	2	2	1	2	1	2	1	2	0			29	3	1	1	0	1	1	1	1
2017-12-08 06:07:00	2017-12-08 13:01:00	2017-12-08 13:07:00	400	4	3	1	0	0	7	2	2	2	2	2	2	2	2	2	2	2	0	2	2	1	2	1	2	1	2	1	2	2	24	2	0	1	0	1	1	1	0
2017-12-11 04:38:00	2017-12-11 11:30:00	2017-12-11 11:38:00	448	4	3	1	0	0	3	2	2	2	2	2	2	2	99	2	99	0	2	2	99	1	2	1	2	1	2	99			20	1	0	1	1	1	0
2017-12-11 05:28:00	2017-12-11 12:20:00	2017-12-11 12:28:00	469	4	3	1	2	1	3	2	2	2	2	2	2	2	2	2	2	2	2	2	2	1	2	1	2	1	2	0			35	3	1	1	2	1	0
2017-12-12 07:37:00	2017-12-12 14:32:00	2017-12-12 14:37:00	307	4	3	1	1	0	3	2	2	2	2	2	2	2	2	2	2	2	2	2	2	0		1	2	1	2	1	2	1	23	1	0	1	1	1	0
2017-12-13 06:02:00	2017-12-13 12:54:00	2017-12-13 13:01:00	411	4	3	1	2	0	5	2	2	2	2	2	2	2	2	2	2	2	2	2	2	1	2	1	1	1	2	1	2	2	24	1	0	1	99	1	0
2017-12-14 03:04:00	2017-12-14 10:00:00	2017-12-14 10:04:00	263	4	3	1	2	1	2	2	2	2	2	1	1	0	0	2	0	0	1	2	2	1	2	1	1	1	2	1	0	1	24	1	0	1	1	1	0
2017-12-14 03:35:00	2017-12-14 10:30:00	2017-12-14 10:35:00	287	4	3	1	2	1	2	2	2	2	2	2	2	2	2	2	2	2	2	2	2	1	2	1	2	1	2	0			21	1	0	1	1	1	1	1	99
2017-12-15 04:09:00	2017-12-15 11:04:00	2017-12-15 11:09:00	306	4	3	1	2	0	7	2	2	2	2	2	2	2	2	2	2	0	1	2	2	0		1	2	1	2	1	2	2	20	1	0	1	2	1	99
2017-08-29 08:46:00	2017-08-29 09:23:00	2017-08-29 09:31:00	481	5	1	1	2	1	2	2	2	2	2	2	2	2	2	2	2	2	2	2	2	1	2	1	2	1	2	1	2	2	39	3	0	1	99	1	0
2017-08-29 08:46:00	2017-08-29 11:55:00	2017-08-29 12:02:00	407	5	1	1	99	1	3	0	2	2	2	2	2	2	2	2	2	2	0	2	2	1	2	1	2	1	2	1	2	2	31	3	0	1	0	1	0
2017-08-29 08:46:00	2017-08-29 12:50:00	2017-08-29 12:58:00	472	5	1	1	2	1	2	2	2	2	2	2	2	2	2	2	2	2	0	2	2	1	2	1	2	1	2	1	2	1	34	3	1	1	0	1	0
2017-08-30 04:32:00	2017-08-30 10:26:00	2017-08-30 10:31:00	325	5	1	1	2	99	3	2	2	2	2	2	2	2	99	2	2	2	2	2	2	1	2	1	2	1	2	1	2	99	25	2	0	1	99	1	0
2017-08-30 08:46:00	2017-08-30 12:23:00	2017-08-30 12:29:00	344	5	1	1	99	1	2	2	2	2	2	2	2	2	2	2	2	1	0	2	2	0		1	2	1	2	0			25	2	0	1	99	1	0
2017-08-30 08:54:00	2017-08-30 14:48:00	2017-08-30 14:54:00	350	5	1	1	99	0	2	2	2	2	2	2	2	2	2	2	2	2	2	2	2	1	2	1	2	1	2	99			28	1	0	1	0	1	0
2017-08-30 09:06:00	2017-08-30 14:59:00	2017-08-30 15:06:00	418	5	1	1	2	1	3	2	1	2	1	1	99	99	2	1	2	2	2	2	2	1	2	1	1	1	2	0			21	1	1	0	1	1	0
2017-08-31 03:24:00	2017-08-31 09:18:00	2017-08-31 09:24:00	341	5	1	1	1	99	3	2	2	2	2	2	2	2	2	1	2	0	99	2	2	1	2	1	2	1	2	0			32	2	99	1	99	1	0
2017-08-31 03:38:00	2017-08-31 09:31:00	2017-08-31 09:38:00	438	5	1	1	1	0	3	0	2	2	2	1	2	2	2	2	2	2	2	2	2	1	2	1	2	1	2	0			24	1	0	1	2	1	1	0
2017-08-31 04:01:00	2017-08-31 09:54:00	2017-08-31 10:01:00	413	5	1	1	1	1	3	2	2	2	2	2	2	2	2	2	2	1	2	2	2	0		1	2	1	2	1	2	2	30	2	0	1	0	1	99
2017-08-31 04:15:00	2017-08-31 10:09:00	2017-08-31 10:15:00	366	5	1	1	2	1	7	2	2	2	2	2	2	2	2	2	2	2	2	2	2	1	2	1	2	1	2	0			20	1	0	1	2	1	0
2017-08-31 05:02:00	2017-08-31 10:56:00	2017-08-31 11:02:00	380	5	1	1	1	1	3	2	1	2	2	2	2	2	2	2	2	1	2	2	2	0		1	2	1	2	0			26	2	0	1	99	1	0
2017-08-31 05:55:00	2017-08-31 11:47:00	2017-08-31 11:55:00	465	5	1	1	2	0	2	1	2	2	2	2	99	99	99	2	2	1	99	2	1	1	2	0		1	2	1	2	1	25	2	0	1	99	0	99
2017-09-01 04:49:00	2017-09-01 10:44:00	2017-09-01 10:49:00	320	5	1	1	0	0	3	2	2	2	2	99	99	0	0	2	99	2	0	2	99	1	2	1	2	1	2	0			22	1	0	1	0	1	0
2017-09-01 05:21:00	2017-09-01 11:15:00	2017-09-01 11:21:00	368	5	1	1	99	0	3	2	2	2	2	2	2	2	2	2	2	99	99	2	2	1	2	99		1	2	99			37	3	0	1	99	99	1	1	99
2017-09-01 06:43:00	2017-09-01 12:40:00	2017-09-01 12:43:00	139	5	1	1	2	0	5	0	0	2	2	2	99	99	99	2	2	2	2	2	1	1	2	1	2	1	2	1	2	2	25	1	1	1	99	99	99
2017-09-05 05:15:00	2017-09-05 11:07:00	2017-09-05 11:14:00	445	5	1	1	1	1	3	2	2	99	99	2	99	99	99	2	99	2	99	2	99	99		1	2	1	2	1	2	99	35	3	0	1	99	1	99
2017-09-05 06:17:00	2017-09-05 12:10:00	2017-09-05 12:17:00	413	5	1	1	1	1	5	2	2	2	2	2	2	2	2	2	1	2	2	2	1	1	2	1	2	1	2	1	1	2	30	3	1	1	0	1	1	1	1
2017-09-05 06:29:00	2017-09-05 12:22:00	2017-09-05 12:29:00	458	5	1	1	1	0	6	2	2	2	2	2	2	2	2	2	2	2	2	2	2	1	2	1	2	1	2	0			31	2	1	1	2	1	1	1	1
2017-09-07 06:39:00	2017-09-07 12:37:00	2017-09-07 12:39:00	134	5	1	1	1	0	5	0	2	2	2	0	1	0	1	2	99	0	1	2	2	1	2	1	2	1	2	1	2	2	25	1	99	99	99	99	99
2017-09-07 07:30:00	2017-09-07 13:21:00	2017-09-07 13:29:00	480	5	1	1	99	1	5	2	2	2	2	2	2	2	2	2	2	2	2	2	2	1	2	1	2	1	2	1	2	2	27	4	1	1	1	1	0
2017-09-08 03:05:00	2017-09-08 08:59:00	2017-09-08 09:05:00	394	5	1	1	99	1	6	0	2	2	2	2	2	2	2	2	2	1	2	2	2	1	2	0		1	2	0			33	3	0	1	0	0	99
2017-09-08 05:17:00	2017-09-08 11:11:00	2017-09-08 11:17:00	382	5	1	1	99	1	3	2	2	2	2	2	2	2	2	2	2	99	99	2	2	1	2	1	2	1	2	99			40	4	1	1	1	1	99
2017-09-08 06:11:00	2017-09-08 12:05:00	2017-09-08 12:11:00	377	5	1	1	0	0	5	2	2	2	2	2	1	1	2	2	2	99	1	2	2	1	2	99		1	2	99			28	1	0	1	0	1	1	1	1
2017-09-08 06:16:00	2017-09-08 12:13:00	2017-09-08 12:15:00	135	5	1	1	1	1	6	0	2	2	2	1	2	0	2	2	2	2	99	2	99	1	2	99		99		99			36	3	1	99	99	99	99
2017-09-08 07:22:00	2017-09-08 13:13:00	2017-09-08 13:22:00	541	5	1	1	0	1	3	2	2	2	2	2	2	2	2	2	2	2	2	2	2	1	2	1	2	1	2	1	2	2	36	3	1	1	99	1	1	1	0
2017-09-08 07:30:00	2017-09-08 13:24:00	2017-09-08 13:30:00	383	5	1	1	0	0	5	2	2	2	2	2	2	1	1	2	1	99	2	2	1	1	2	1	2	1	2	0			25	1	0	1	0	1	0
2017-09-08 07:43:00	2017-09-08 13:40:00	2017-09-08 13:42:00	114	5	1	1	1	1	6	0	99	99	1	99	99	1	0	2	99	0	2	2	0	1	2	99		99		99			36	1	0	99	99	99	99
2017-09-11 04:43:00	2017-09-11 10:36:00	2017-09-11 10:43:00	429	5	1	1	99	0	5	2	2	2	2	2	2	1	2	2	2	0	99	2	2	1	2	1	2	1	2	0			22	1	0	1	0	1	0
2017-09-11 05:03:00	2017-09-11 10:56:00	2017-09-11 11:03:00	392	5	1	1	99	0	5	2	2	0	2	2	0	0	0	2	2	0	0	2	0	1	2	1	2	1	2	1	0	2	25	2	0	1	2	1	0
2017-09-11 05:13:00	2017-09-11 11:06:00	2017-09-11 11:13:00	450	5	1	1	1	0	5	2	2	2	2	2	2	2	2	2	2	2	2	2	2	1	2	1	2	1	2	99			32	3	0	1	2	1	0
2017-09-11 05:23:00	2017-09-11 11:15:00	2017-09-11 11:23:00	451	5	1	1	1	1	7	2	2	1	1	1	2	0	0	0	1	0	0	1	1	1	0	0		1	2	0			36	2	0	1	2	0	99
2017-09-11 05:33:00	2017-09-11 11:25:00	2017-09-11 11:33:00	475	5	1	1	0	1	5	2	2	2	2	1	2	2	1	2	1	2	2	2	2	1	2	1	2	1	2	1	2	2	35	1	0	1	0	1	0
2017-09-11 05:39:00	2017-09-11 11:33:00	2017-09-11 11:39:00	340	5	1	1	1	0	4	0	2	0	2	0	2	0	0	2	2	0	2	2	0	1	1	1	1	0		0			25	2	0	1	1	1	0
2017-09-11 06:51:00	2017-09-11 12:44:00	2017-09-11 12:51:00	375	5	1	1	0	99	5	0	2	2	1	2	2	2	0	0	2	2	1	99	0	0		1	2	1	2	0			33	1	1	1	99	1	0
2017-09-11 08:54:00	2017-09-11 13:14:00	2017-09-11 13:22:00	475	5	1	1	2	1	2	2	2	2	2	2	2	2	1	2	2	2	2	2	2	1	2	1	2	1	2	0			27	2	0	1	2	99	1	1	1
2017-09-12 06:40:00	2017-09-12 12:33:00	2017-09-12 12:40:00	437	5	1	1	99	1	7	2	2	2	2	2	2	2	2	2	2	99	0	2	2	1	2	0		1	2	0			28	2	0	1	0	0	99
2017-09-12 06:57:00	2017-09-12 12:50:00	2017-09-12 12:57:00	432	5	1	1	0	0	5	2	2	2	2	2	2	2	2	2	2	2	2	2	2	1	2	1	2	1	2	0			28	3	1	1	0	1	0
2017-09-13 04:06:00	2017-09-13 09:58:00	2017-09-13 10:06:00	472	5	1	1	99	0	5	2	2	2	2	2	2	1	2	2	2	1	2	2	1	1	2	1	2	1	2	1	2	2	23		1	1	2	1	0
2017-09-14 05:52:00	2017-09-14 11:43:00	2017-09-14 11:52:00	494	5	1	1	99	1	7	2	1	2	2	1	1	2	1	2	2	0	1	2	2	1	2	1	2	1	2	0			26	1	1	1	1	1	1	1	0
2017-09-15 03:43:00	2017-09-15 09:31:00	2017-09-15 09:42:00	669	5	1	1	0	1	7	2	2	2	1	2	2	2	1	2	1	99	1	2	2	1	2	1	2	1	2	99			23	1	0	1	99	1	0
2017-09-15 05:18:00	2017-09-15 11:09:00	2017-09-15 11:18:00	553	5	1	1	0	99	7	2	2	2	2	1	2	2	2	2	1	0	2	2	2	1	1	1	2	1	1	1	1	2	26	2	1	1	99	1	0
2017-09-15 05:33:00	2017-09-15 11:25:00	2017-09-15 11:33:00	436	5	1	1	99	1	7	2	2	2	2	2	2	2	2	2	2	2	2	2	2	1	2	1	2	0		0			35	4	1	0	0	1	1	0
2017-09-15 07:02:00	2017-09-15 12:56:00	2017-09-15 13:02:00	381	5	1	1	99	1	7	2	2	1	2	0	1	0	2	2	1	0	2	2	2	1	1	0		1	2	1	2	1	25	1	0	1	1	1	0
2017-09-18 04:57:00	2017-09-18 10:49:00	2017-09-18 10:57:00	467	5	1	1	99	0	7	1	2	99	99	2	99	2	2	2	2	0	2	2	2	1	2	1	2	1	99	0			37	2	0	1	1	1	0
2017-09-19 03:32:00	2017-09-19 09:24:00	2017-09-19 09:32:00	469	5	1	1	0	1	7	2	2	2	2	99	2	99	99	2	99	2	99	2	2	1	2	1	2	0		0			30	2	0	1	99	1	0
2017-09-19 04:53:00	2017-09-19 10:46:00	2017-09-19 10:53:00	409	5	1	1	99	0	5	2	2	2	2	2	2	2	2	2	2	2	2	2	2	1	2	1	2	0		1	2	2	36	4	0	1	2	1	1	1	0
2017-09-19 05:22:00	2017-09-19 11:16:00	2017-09-19 11:22:00	359	5	1	1	99	0	7	2	2	2	0	2	2	99	99	2	2	0	99	2	2	1	2	1	2	0		0			35	4	0	1	2	1	0
2017-09-20 07:06:00	2017-09-20 09:42:00	2017-09-20 09:48:00	374	5	1	1	0	1	7	2	2	2	2	2	2	2	2	2	2	2	2	2	2	1	2	1	2	1	2	1	2	2	27	2	0	1	1	1	0
2017-09-20 07:06:00	2017-09-20 11:18:00	2017-09-20 11:24:00	334	5	1	1	99	0	7	2	2	2	2	2	2	2	2	2	2	2	2	2	2	1	2	1	2	1	2	1	2	2	37	3	0	1	0	1	1	0
2017-09-20 07:06:00	2017-09-20 11:50:00	2017-09-20 11:56:00	365	5	1	1	99	1	7	2	2	2	2	2	2	2	2	2	2	2	2	2	2	1	2	1	2	1	2	1	2	2	26	3	0	1	0	1	0
2017-09-21 03:59:00	2017-09-21 09:51:00	2017-09-21 09:59:00	505	5	1	1	99	1	7	2	2	2	2	2	2	2	2	2	2	2	2	2	2	1	2	1	2	1	2	1	2	2	17	1	0	1	0	1	1	0
2017-09-21 06:21:00	2017-09-21 12:14:00	2017-09-21 12:21:00	403	5	1	1	99	1	7	2	2	2	2	2	2	99	99	2	2	2	2	2	2	1	2	1	2	1	2	1	2	1	30	3	0	99	99	0	1	1	1
2017-09-21 06:36:00	2017-09-21 12:30:00	2017-09-21 12:36:00	344	5	1	1	99	0	7	2	2	2	2	1	99	2	2	2	2	1	99	2	2	1	99	0		0		1	2	2	26	1	0	1	99	0	99
2017-09-22 03:59:00	2017-09-22 09:54:00	2017-09-22 09:59:00	331	5	1	1	99	1	7	2	2	2	2	2	2	2	2	2	2	1	2	2	2	1	2	1	2	1	2	0			27	1	0	1	0	1	0
2017-09-22 04:12:00	2017-09-22 10:03:00	2017-09-22 10:12:00	553	5	1	1	99	1	7	2	2	2	2	2	2	1	1	2	2	0	0	2	2	0		1	2	1	1	1	2	2	26	2	0	1	1	1	0
2017-09-22 04:24:00	2017-09-22 10:15:00	2017-09-22 10:24:00	534	5	1	1	0	99	7	2	2	2	2	2	2	2	2	2	2	2	2	2	2	1	2	1	2	0		0			35	3	0	1	0	1	1	1	0
2017-09-22 04:40:00	2017-09-22 10:25:00	2017-09-22 10:40:00	922	5	1	1	0	0	5	2	2	1	2	1	99	0	1	2	1	2	2	2	1	1	2	0		1	2	1	2	1	28	2	99	99	99	99	99
2017-09-22 04:53:00	2017-09-22 10:47:00	2017-09-22 10:53:00	339	5	1	1	0	0	7	2	2	2	2	2	2	2	2	2	2	2	2	2	2	1	2	1	2	1	2	1	2	2	23	1	1	1	99	1	0
2017-09-22 05:19:00	2017-09-22 11:11:00	2017-09-22 11:19:00	438	5	1	1	0	0	5	2	2	2	2	2	2	2	2	2	2	2	2	2	2	1	2	0		1	2	1	2	2	28	3	0	1	99	0	1	0
2017-09-22 05:57:00	2017-09-22 11:49:00	2017-09-22 11:57:00	493	5	1	1	0	99	5	2	2	1	2	1	2	2	1	2	1	2	1	2	2	1	2	1	2	0		0			16	1	1	1	2	1	99
2017-09-22 06:29:00	2017-09-22 12:22:00	2017-09-22 12:29:00	413	5	1	1	1	99	4	2	2	2	2	2	2	2	2	2	2	2	2	2	2	1	2	1	2	1	2	1	2	1	26	2	0	1	1	1	1	1	1
2017-09-25 06:37:00	2017-09-25 12:30:00	2017-09-25 12:37:00	378	5	1	1	99	0	4	2	2	2	2	2	2	2	2	2	2	1	2	2	2	1	2	1	2	0		1	2	2	33	3	0	1	99	1	0
2017-09-25 07:30:00	2017-09-25 13:23:00	2017-09-25 13:30:00	414	5	1	1	0	0	3	2	2	2	2	2	2	2	2	2	2	2	2	2	2	1	2	0		1	2	1	2	1	25	2	0	1	99	0	1	1	0
2017-09-25 07:54:00	2017-09-25 13:48:00	2017-09-25 13:54:00	377	5	1	1	2	0	2	2	2	2	2	2	2	2	2	2	2	1	2	2	2	1	2	1	2	1	2	0			23	1	1	1	2	1	0
2017-09-25 08:55:00	2017-09-25 14:47:00	2017-09-25 14:55:00	453	5	1	1	2	1	3	2	2	2	2	2	2	0	1	2	2	1	2	2	2	1	2	1	2	0		1	2	2	28	1	1	1	0	1	1	0
2017-09-26 04:05:00	2017-09-26 09:59:00	2017-09-26 10:05:00	345	5	1	1	1	1	3	2	2	2	2	2	2	2	2	2	2	2	2	2	2	1	2	1	2	1	2	1	2	2	30	2	0	1	2	1	0
2017-09-26 06:03:00	2017-09-26 11:55:00	2017-09-26 12:03:00	446	5	1	1	2	0	3	2	2	2	2	2	2	2	2	2	2	2	1	2	2	1	2	1	2	1	1	1	2	1	34	3	1	1	99	1	99
2017-09-26 07:47:00	2017-09-26 13:41:00	2017-09-26 13:47:00	374	5	1	1	1	1	4	2	2	2	2	2	2	2	2	2	2	2	99	2	2	1	2	1	2	1	2	1	2	2	31	2	1	0	99	1	1	99	99
2017-09-27 05:15:00	2017-09-27 11:09:00	2017-09-27 11:15:00	322	5	1	1	1	0	3	2	2	2	2	2	2	2	2	2	2	1	2	2	1	1	2	1	2	1	1	99			33	3	99	1	99	1	99
2017-09-27 06:23:00	2017-09-27 12:16:00	2017-09-27 12:23:00	405	5	1	1	0	1	3	2	2	2	2	2	2	1	1	2	2	2	2	2	2	1	2	1	2	1	2	1	2	1	35	3	0	0	2	1	1	1	99
2017-09-27 08:44:00	2017-09-27 14:38:00	2017-09-27 14:44:00	356	5	1	1	2	99	2	2	2	2	2	2	99	2	99	2	99	99	99	2	2	1	2	1	2	0		0			21	1	0	0	99	0	0
2017-09-28 03:49:00	2017-09-28 09:38:00	2017-09-28 09:49:00	620	5	1	1	2	0	5	2	2	2	2	2	2	2	2	2	2	2	2	2	2	1	2	1	2	1	2	1	2	2	27	3	0	1	99	1	1	1	99
2017-09-29 03:40:00	2017-09-29 09:33:00	2017-09-29 09:40:00	393	5	1	1	1	99	2	2	2	2	2	2	2	2	2	2	2	1	2	2	2	1	2	1	2	1	2	0			20	2	99	99	99	99	99
2017-09-29 04:49:00	2017-09-29 10:42:00	2017-09-29 10:49:00	417	5	1	1	2	1	2	2	2	2	2	2	2	2	2	2	2	2	1	2	2	1	2	1	2	1	2	0			24	1	0	1	1	0	0
2017-09-29 05:06:00	2017-09-29 11:02:00	2017-09-29 11:06:00	288	5	1	1	99	1	1	2	2	2	2	2	1	1	1	2	2	2	1	2	1	1	2	1	2	1	2	0			22	1	0	1	0	1	0
2017-09-29 05:45:00	2017-09-29 11:39:00	2017-09-29 11:45:00	389	5	1	1	0	99	3	2	2	2	2	2	2	2	2	2	2	0	0	2	2	1	2	1	2	1	2	1	2	2	26	2	0	1	0	1	0
2017-10-02 03:49:00	2017-10-02 09:43:00	2017-10-02 09:49:00	362	5		1	99	99	7	2	2	2	2	2	2	2	2	2	1	1	2	2	2	1	1	1	2	1	2	1	2	2	40	3	0	1	2	1	0
2017-10-02 04:24:00	2017-10-02 10:17:00	2017-10-02 10:24:00	437	5		1	1	99	3	2	2	2	0	2	2	99	2	2	2	0	2	2	2	1	2	1	2	99		99			31	3	0	1	2	1	1	1	0
2017-10-02 05:36:00	2017-10-02 11:28:00	2017-10-02 11:36:00	467	5		1	2	1	3	2	2	2	2	2	2	99	2	2	1	2	99	2	99	1	2	1	2	99		0			26	1	1	1	99	1	99
2017-10-02 06:59:00	2017-10-02 12:52:00	2017-10-02 12:59:00	392	5		1	99	99	4	2	2	2	2	1	2	1	2	2	1	1	2	2	2	1	1	1	2	1	1	0			25	1	0	1	99	1	0
2017-10-02 07:25:00	2017-10-02 13:04:00	2017-10-02 13:10:00	315	5		1	1	0	0	2	2	2	1	2	2	1	99	2	99	99	1	2	2	1	1	1	2	1	1	0			19	1	0	1	0	1	0
2017-10-02 07:25:00	2017-10-02 13:18:00	2017-10-02 13:25:00	432	5		1	2	1	5	2	2	2	2	2	2	2	2	2	2	0	0	2	2	1	2	1	2	0		0			27	2	1	1	99	1	99
2017-10-03 04:15:00	2017-10-03 10:07:00	2017-10-03 10:15:00	465	5		1	2	99	3	2	2	1	99	99	99	99	2	2	2	0	0	2	0	1	2	1	2	1	2	1	2	2	18	1	0	1	99	1	0
2017-10-03 04:23:00	2017-10-03 10:15:00	2017-10-03 10:23:00	467	5		1	99	0	3	2	2	1	2	2	2	1	2	2	2	0	0	0	2	1	2	0		1	2	1	2	2	32	2	0	1	99	0	1	1	1
2017-10-03 09:00:00	2017-10-03 14:54:00	2017-10-03 15:00:00	359	5		1	99	0	3	2	2	2	2	2	2	2	99	2	2	2	2	2	2	1	2	1	2	1	2	1	2	2	26	2	1	1	0	1	0
2017-10-04 04:05:00	2017-10-04 09:57:00	2017-10-04 10:05:00	465	5		1	1	99	3	2	2	2	2	2	2	2	2	2	2	2	2	2	2	1	0	0		1	2	0			31	1	0	1	0	1	0
2017-10-04 06:56:00	2017-10-04 12:50:00	2017-10-04 12:56:00	375	5		1	99	1	2	2	2	2	2	2	2	2	2	2	2	2	2	2	2	1	2	1	2	1	2	1	2	1	39	4	0	1	2	1	99
2017-10-05 04:58:00	2017-10-05 10:51:00	2017-10-05 10:58:00	405	5		1	99	0	3	2	2	2	2	2	2	2	2	2	2	1	2	2	2	1	2	1	2	1	2	1	2	1	37	3	0	1	0	0	1	1	1
2017-10-06 03:48:00	2017-10-06 09:40:00	2017-10-06 09:48:00	477	5		1	0	1	3	2	2	2	2	2	2	2	2	2	2	0	0	2	2	1	2	99		1	2	99			34	2	1	1	99	0	1	0
2017-10-06 04:05:00	2017-10-06 09:57:00	2017-10-06 10:05:00	450	5		1	1	99	2	2	2	2	2	2	2	2	2	2	2	2	2	2	2	1	2	1	2	99		1	2	2	28	1	99	1	99	1	1	99	99
2017-10-06 05:04:00	2017-10-06 10:59:00	2017-10-06 11:04:00	339	5		1	99	0	3	2	2	2	2	1	2	2	2	2	2	0	0	2	2	1	1	1	2	1	2	1	2	1	35	3	1	1	0	1	0
2017-10-06 07:27:00	2017-10-06 13:21:00	2017-10-06 13:27:00	345	5		1	0	99	1	2	2	2	2	2	2	2	2	2	2	0	1	2	2	0		1	2	1	2	0			34	3	1	1	1	1	0
2017-10-09 05:52:00	2017-10-09 11:43:00	2017-10-09 11:51:00	495	5		1	0	1	3	2	2	2	2	2	2	2	2	2	2	2	99	2	99	1	2	1	2	1	2	1	2	99	27	2	0	1	99	1	0
2017-10-10 03:27:00	2017-10-10 09:22:00	2017-10-10 09:26:00	262	5		1	1	0	2	2	2	2	2	2	2	2	2	2	2	2	2	2	2	1	2	1	2	1	2	1	2	2	31	3	0	1	0	1	0
2017-10-10 04:51:00	2017-10-10 10:45:00	2017-10-10 10:51:00	385	5		1	99	1	3	2	2	2	2	2	2	99	99	2	99	2	2	2	2	1	2	1	2	1	2	1	2	99	32	4	0	1	1	1	0
2017-10-10 06:38:00	2017-10-10 12:31:00	2017-10-10 12:38:00	373	5		1	0	0	3	2	1	1	99	2	99	0	0	2	1	2	2	2	0	1	1	1	2	1	0	99			22	1	0	1	99	1	0
2017-10-11 04:52:00	2017-10-11 10:43:00	2017-10-11 10:52:00	538	5		1	99	0	3	2	2	2	2	2	2	2	1	2	2	2	2	2	2	1	2	0		1	1	0			27	7	0	1	0	0	99
2017-10-11 06:19:00	2017-10-11 12:12:00	2017-10-11 12:19:00	410	5		1	99	0	3	2	2	2	2	2	2	2	2	2	2	2	2	2	2	1	2	1	2	1	2	1	2	2	27	3	0	1	0	1	0
2017-10-11 06:45:00	2017-10-11 12:38:00	2017-10-11 12:45:00	426	5		1	99	0	3	2	2	2	2	2	2	2	99	2	2	2	2	2	2	1	2	1	2	1	2	1	2	2	30	4	0	1	99	1	99
2017-10-12 04:23:00	2017-10-12 10:16:00	2017-10-12 10:23:00	400	5		1	2	0	3	2	2	2	2	2	2	2	2	2	2	1	2	2	2	1	2	0		1	2	1	2	2	31	2	0	1	2	1	99
2017-10-12 06:54:00	2017-10-12 12:47:00	2017-10-12 12:54:00	398	5		1	1	0	3	2	2	2	2	2	2	99	2	2	2	1	2	2	2	1	2	1	2	1	2	1	1	1	27	2	0	1	99	1	1	1	1
2017-10-13 07:07:00	2017-10-13 13:00:00	2017-10-13 13:07:00	414	5		1	0	99	3	1	2	2	0	1	1	0	1	1	99	0	0	0	2	1	2	1	2	1	2	0			27	1	1	1	99	1	0
2017-10-16 03:58:00	2017-10-16 09:52:00	2017-10-16 09:58:00	362	5		1	2	99	2	2	1	99	1	2	99	0	1	2	99	0	0	2	99	1	1	1	2	1	2	1	2	1	26	1	0	1	99	1	99
2017-10-16 05:22:00	2017-10-16 11:16:00	2017-10-16 11:22:00	359	5		1	99	1	3	2	2	99	2	2	1	1	2	1	2	0	1	2	1	1	2	1	1	1	2	99			27	3	1	1	99	99	99
2017-10-16 05:35:00	2017-10-16 11:29:00	2017-10-16 11:35:00	366	5		1	0	99	3	2	2	2	2	1	2	2	2	2	2	1	2	2	2	1	2	1	2	1	1	0			25	2	0	1	2	1	1	0
2017-10-16 07:16:00	2017-10-16 13:08:00	2017-10-16 13:16:00	470	5		1	2	99	3	2	1	99	2	2	99	0	99	1	2	0	2	0	0	1	2	1	2	1	2	0			22	2	0	1	0	1	0
2017-10-17 05:57:00	2017-10-17 11:50:00	2017-10-17 11:57:00	414	5		1	1	0	3	2	2	2	2	2	2	2	2	2	2	0	2	2	2	0		1	2	1	2	1	2	1	26	1	0	1	0	0	0
2017-10-17 06:15:00	2017-10-17 12:06:00	2017-10-17 12:15:00	571	5		1	0	99	3	2	2	2	2	2	2	2	2	2	2	0	2	2	2	1	2	1	2	1	2	1	2	1	26	2	1	1	99	1	0
2017-10-18 03:27:00	2017-10-18 09:23:00	2017-10-18 09:27:00	278	5		1	1	1	2	2	2	2	2	2	2	2	2	2	2	1	2	2	2	1	1	0		1	2	1	2	2	37	3	0	1	99	0	1	0
2017-10-18 03:36:00	2017-10-18 09:32:00	2017-10-18 09:35:00	210	5		1	1	0	3	2	2	2	2	2	2	2	2	2	2	2	2	2	2	1	2	1	2	1	2	1	2	2	27	2	0	1	99	1	99
2017-10-18 04:29:00	2017-10-18 10:22:00	2017-10-18 10:28:00	415	5		1	99	1	2	2	2	2	2	2	2	2	2	2	2	2	2	2	2	1	2	0		1	2	1	2	2	25	2	0	1	0	99	99
2017-10-18 04:50:00	2017-10-18 10:47:00	2017-10-18 10:50:00	182	5		1	1	99	2	1	1	2	2	2	2	2	2	2	2	2	2	2	2	1	2	1	2	1	2	1	2	2	30	2	0	1	2	1	0
2017-10-19 04:35:00	2017-10-19 10:29:00	2017-10-19 10:35:00	383	5		1	1	99	3	2	2	2	2	2	2	1	2	2	2	2	2	2	99	0		1	2	1	2	0			25	1	0	1	0	1	0
2017-10-19 05:20:00	2017-10-19 11:14:00	2017-10-19 11:20:00	322	5		1	99	1	3	2	2	2	2	2	2	2	2	2	2	2	2	2	2	1	2	1	2	99		0			22	1	1	0	0	1	0
2017-10-19 05:34:00	2017-10-19 11:29:00	2017-10-19 11:34:00	306	5		1	0	1	2	2	2	2	2	2	2	1	2	2	2	2	2	2	1	1	2	0		0		0			16	1	0	1	2	1	99
2017-10-20 04:01:00	2017-10-20 09:53:00	2017-10-20 10:00:00	459	5		1	99	0	3	2	2	2	2	2	2	2	2	2	2	2	1	2	1	1	2	1	2	1	2	0			32	1	0	1	99	1	0
2017-10-20 04:13:00	2017-10-20 10:06:00	2017-10-20 10:13:00	401	5		1	1	1	1	2	2	2	2	2	2	2	2	2	2	2	2	2	2	1	2	1	2	1	2	1	2	2	28	3	0	1	99	99	1	1	1
2017-10-20 04:59:00	2017-10-20 10:51:00	2017-10-20 10:58:00	447	5		1	2	99	3	2	2	2	2	1	1	2	1	2	2	1	1	2	2	1	2	1	2	1	99	1	2	1	21	1	1	1	1	1	0
2017-10-20 06:06:00	2017-10-20 12:01:00	2017-10-20 12:06:00	288	5		1	2	0	4	2	2	2	2	2	2	2	2	2	2	2	2	2	2	1	2	1	2	1	2	1	2	2	17	1	0	1	1	0	0
2017-10-23 03:34:00	2017-10-23 09:28:00	2017-10-23 09:34:00	353	5		1	99	0	3	2	2	2	2	2	2	99	2	2	99	0	0	2	99	1	2	1	2	1	2	1	2	2	31	3	0	1	0	1	0
2017-10-23 05:00:00	2017-10-23 10:54:00	2017-10-23 11:00:00	375	5		1	99	0	3	2	2	2	2	2	2	99	99	2	2	99	99	2	99	1	2	1	2	99		99			28	1	1	1	99	1	99
2017-10-23 05:25:00	2017-10-23 11:20:00	2017-10-23 11:25:00	278	5		1	2	0	2	2	2	2	2	2	2	2	2	2	2	2	99	2	2	1	2	1	2	1	2	99			35	3	0	1	99	1	1	1	0
2017-10-23 05:42:00	2017-10-23 11:35:00	2017-10-23 11:42:00	397	5		1	0	0	3	2	2	2	2	2	2	1	99	2	99	99	99	2	2	1	2	1	2	1	2	99			33	2	0	1	99	1	0
2017-10-23 06:43:00	2017-10-23 12:36:00	2017-10-23 12:43:00	377	5		1	99	0	3	2	2	2	2	2	1	1	2	2	2	1	2	2	2	1	2	1	2	1	2	1	2	2	33	4	1	1	1	1	1	1	1
2017-10-23 06:55:00	2017-10-23 12:46:00	2017-10-23 12:55:00	533	5		1	1	99	3	2	2	2	2	2	2	1	2	2	2	2	2	2	2	1	0	1	2	1	99	1	2	0	27	3	0	1	2	1	1	1	0
2017-10-23 07:12:00	2017-10-23 13:06:00	2017-10-23 13:12:00	343	5		1	2	1	2	2	2	2	2	2	2	2	2	2	2	2	2	2	2	1	2	1	2	1	2	1	2	2	25	2	0	1	99	1	0
2017-10-24 03:34:00	2017-10-24 09:29:00	2017-10-24 09:34:00	298	5		1	1	1	2	2	2	2	2	2	2	2	2	2	2	2	2	2	2	1	2	1	2	1	2	1	2	2	29	1	0	1	99	1	99
2017-10-24 07:05:00	2017-10-24 13:02:00	2017-10-24 13:05:00	186	5		1	2	1	3	2	2	2	2	2	2	2	2	2	2	2	2	2	2	1	2	1	2	1	2	99			27	1	0	1	0	1	0
2017-10-25 03:42:00	2017-10-25 09:38:00	2017-10-25 09:42:00	248	5		1	2	1	2	2	2	2	2	2	2	2	2	2	2	0	2	2	0	1	1	1	2	1	2	0			25	2	0	1	1	1	0
2017-10-25 03:49:00	2017-10-25 09:42:00	2017-10-25 09:49:00	420	5		1	0	1	3	2	2	2	2	2	2	2	2	2	2	2	2	2	2	1	2	1	2	1	2	1	2	2	37	4	0	1	99	1	1	1	1
2017-10-25 05:45:00	2017-10-25 11:40:00	2017-10-25 11:45:00	250	5		1	2	0	2	2	2	2	2	2	2	2	2	2	2	2	2	2	2	99		1	2	1	2	1	2	2	29	1	0	1	0	1	0
2017-10-25 07:03:00	2017-10-25 12:56:00	2017-10-25 13:03:00	398	5		1	0	1	3	2	2	2	2	2	2	2	2	2	2	2	2	2	2	1	2	1	2	1	2	1	2	2	35	2	1	1	99	1	99
2017-10-25 07:14:00	2017-10-25 13:08:00	2017-10-25 13:14:00	347	5		1	0	99	4	2	2	2	2	2	2	2	2	2	2	2	2	2	2	1	2	1	2	1	2	0			29	1	1	1	99	1	99
2017-10-26 03:11:00	2017-10-26 09:05:00	2017-10-26 09:11:00	391	5	2	1	2	1	3	2	2	2	2	2	2	2	2	2	2	2	2	2	2	1	2	1	2	1	2	1	2	2	27	3	0	1	2	0	1	1	0
2017-10-26 03:49:00	2017-10-26 09:42:00	2017-10-26 09:49:00	414	5	2	1	99	1	6	2	2	2	2	2	2	1	2	2	1	2	2	2	2	1	2	1	2	1	2	1	2	2	34	3	0	1	1	1	0
2017-10-26 04:27:00	2017-10-26 10:19:00	2017-10-26 10:27:00	500	5	2	1	99	1	3	2	2	2	2	2	2	2	2	2	2	2	2	2	2	1	2	1	2	1	2	1	2	1	39	4	0	1	0	1	0
2017-10-26 04:44:00	2017-10-26 10:37:00	2017-10-26 10:44:00	420	5	2	1	1	99	3	2	2	2	2	2	2	1	2	2	2	2	1	2	2	1	2	1	2	0		1	2	1	21	2	1	0	2	1	0
2017-10-26 05:52:00	2017-10-26 11:45:00	2017-10-26 11:52:00	434	5	2	1	99	1	5	2	2	2	2	2	2	2	2	2	2	1	2	2	2	1	2	1	2	1	2	1	2	2	18	18	1	1	1	1	0
2017-10-27 03:52:00	2017-10-27 09:47:00	2017-10-27 09:52:00	300	5	2	1	2	1	3	2	2	2	2	2	2	2	2	2	2	2	2	2	2	1	2	1	2	1	2	1	2	2	26	2	0	1	0	1	0
2017-10-27 04:16:00	2017-10-27 10:10:00	2017-10-27 10:16:00	340	5	2	1	2	1	2	2	2	2	2	2	2	2	2	2	2	2	99	2	2	1	2	1	2	1	2	1	2	2	34	3	0	1	99	1	0
2017-10-27 05:02:00	2017-10-27 10:57:00	2017-10-27 11:02:00	309	5	2	1	2	1	2	2	2	0	2	2	2	1	2	2	2	2	1	2	1	1	2	1	2	1	2	1	2	2	28	3	0	1	1	1	0
2017-10-27 06:21:00	2017-10-27 12:15:00	2017-10-27 12:21:00	364	5	2	1	99	0	4	2	2	2	2	2	2	2	2	2	2	1	2	2	2	1	2	1	2	0		1	2	2	35	3	1	1	2	1	99
2017-10-27 07:24:00	2017-10-27 13:17:00	2017-10-27 13:24:00	400	5	2	1	0	99	3	2	2	2	2	2	2	2	99	2	2	2	99	2	2	1	1	1	2	1	2	1	2	2	30	2	0	1	99	1	0
2017-10-30 05:18:00	2017-10-30 10:05:00	2017-10-30 10:12:00	469	5	2	1	1	0	3	2	2	2	2	2	2	2	2	2	2	2	2	2	2	1	2	1	2	1	2	1	2	2	36	1	0	1	99	1	0
2017-10-30 05:29:00	2017-10-30 11:24:00	2017-10-30 11:29:00	303	5	2	1	2	0	3	2	2	2	1	2	2	2	2	2	2	2	2	2	1	0		1	2	1	2	0			33	1	0	1	99	1	0
2017-11-01 04:24:00	2017-11-01 10:18:00	2017-11-01 10:24:00	328	5	2	1	0	1	3	2	2	2	2	2	2	2	2	2	2	2	2	2	2	1	2	99		1	2	99			24	1	0	1	1	99	1	0
2017-11-01 06:23:00	2017-11-01 12:18:00	2017-11-01 12:23:00	281	5	2	1	1	99	3	2	2	2	2	2	2	2	2	2	2	2	99	2	2	1	2	1	2	1	2	1	2	2	27	2	0	1	0	1	0
2017-11-01 07:48:00	2017-11-01 13:44:00	2017-11-01 13:48:00	226	5	2	1	2	1	3	99	2	2	1	99	99	99	2	2	2	99	99	2	99	99		1	99	1	2	99			21	1	0	0	99	1	0
2017-11-02 03:55:00	2017-11-02 09:50:00	2017-11-02 09:55:00	296	5	2	1	2	1	3	2	2	2	2	2	2	2	2	2	2	1	2	2	2	1	2	1	2	1	2	1	2	2	40	3	99	1	99	1	99
2017-11-02 04:31:00	2017-11-02 10:28:00	2017-11-02 10:31:00	173	5	2	1	2	1	2	2	2	99	0	1	99	0	2	2	2	2	99	99	0	99		1	2	1	2	1	2	99	24	1	1	99	99	1	99
2017-11-02 04:52:00	2017-11-02 10:46:00	2017-11-02 10:52:00	371	5	2	1	99	1	5	2	2	2	2	2	1	2	99	2	2	1	2	2	2	1	2	1	2	1	2	1	2	2	23	1	0	1	99	1	0
2017-11-02 07:47:00	2017-11-02 11:25:00	2017-11-02 13:47:00	8495	5	2	1	0	99	5	2	2	2	2	2	2	2	2	2	2	2	2	2	2	1	2	1	2	99		1	2	2	25	2	0	1	0	1	1	0
2017-11-03 04:21:00	2017-11-03 10:15:00	2017-11-03 10:21:00	367	5	2	1	0	99	4	2	2	99	2	2	99	99	99	2	1	1	99	2	99	1	1	1	2	1	1	0			20	1	0	1	1	1	0
2017-11-03 05:00:00	2017-11-03 10:55:00	2017-11-03 11:00:00	269	5	2	1	2	1	2	2	2	2	1	2	2	2	2	2	2	2	2	2	2	1	2	1	2	1	2	1	2	2	29	3	1	1	2	1	99
2017-11-03 05:12:00	2017-11-03 11:07:00	2017-11-03 11:12:00	301	5	2	1	2	1	1	2	2	2	2	2	2	2	99	2	2	2	1	2	0	1	2	1	2	1	2	1	2	2	28	1	0	1	0	1	99
2017-11-03 05:39:00	2017-11-03 11:33:00	2017-11-03 11:39:00	361	5	2	1	0	1	3	2	2	2	2	1	1	1	1	2	2	2	2	2	1	0		1	2	99		0			26	2	0	1	99	1	0
2017-11-03 06:07:00	2017-11-03 12:01:00	2017-11-03 12:07:00	388	5	2	1	99	0	5	2	2	2	2	2	2	2	2	2	2	2	2	2	2	1	2	1	2	1	2	0			24	2	1	1	1	1	1	0
2017-11-06 02:30:00	2017-11-06 09:24:00	2017-11-06 09:30:00	397	5	2	1	2	1	3	2	2	2	2	2	99	99	2	2	2	99	2	2	99	1	2	1	2	99		99			25	2	0	1	99	1	0
2017-11-06 02:40:00	2017-11-06 09:36:00	2017-11-06 09:40:00	277	5	2	1	2	1	3	2	2	2	2	2	2	2	2	2	2	1	2	1	2	1	1	1	2	1	2	1	2	2	35	3	0	1	2	1	0
2017-11-06 04:49:00	2017-11-06 11:44:00	2017-11-06 11:48:00	284	5	2	1	99	1	2	2	2	2	2	2	2	2	2	2	2	1	2	2	2	1	2	1	2	0		1	2	2	33	2	1	1	1	1	0
2017-11-07 03:10:00	2017-11-07 10:05:00	2017-11-07 10:09:00	271	5	2	1	2	1	2	2	2	2	2	2	2	2	2	2	2	1	1	2	2	1	2	1	2	1	2	0			34	3	0	1	1	1	0
2017-11-07 03:35:00	2017-11-07 10:28:00	2017-11-07 10:35:00	420	5	2	1	2	99	6	2	2	2	2	2	2	0	0	2	2	2	2	2	2	1	2	0		1	2	1	2	2	29	1	0	1	2	0	1	1	0
2017-11-07 04:29:00	2017-11-07 11:26:00	2017-11-07 11:29:00	194	5	2	1	99	1	2	2	2	2	2	2	2	2	0	2	99	2	2	2	2	1	2	1	2	1	2	0			22	1	0	1	2	1	0
2017-11-07 05:43:00	2017-11-07 12:37:00	2017-11-07 12:43:00	348	5	2	1	99	0	5	2	2	2	2	2	2	2	2	2	2	2	2	2	2	1	2	1	2	1	2	0			23	1	0	1	99	1	0
2017-11-07 05:51:00	2017-11-07 12:46:00	2017-11-07 12:51:00	278	5	2	1	0	0	2	2	2	2	2	2	2	2	2	2	2	2	2	2	2	1	2	1	2	1	2	0			23	1	0	1	2	1	99
2017-11-08 02:16:00	2017-11-08 09:12:00	2017-11-08 09:16:00	254	5	2	1	1	1	2	2	2	1	1	2	1	1	2	2	2	0	1	1	0	1	2	1	2	1	2	1	2	2	31	3	0	1	0	1	0
2017-11-08 02:29:00	2017-11-08 09:22:00	2017-11-08 09:29:00	396	5	2	1	0	99	5	2	2	2	2	2	2	2	2	2	2	0	2	2	2	1	2	1	2	1	2	0			32	3	0	1	0	1	99
2017-11-08 03:50:00	2017-11-08 10:43:00	2017-11-08 10:50:00	421	5	2	1	1	1	6	2	2	2	2	2	2	2	2	2	2	2	2	2	2	1	2	1	2	1	2	1	2	2	37	5	0	0	99	1	1	1	1
2017-11-08 04:28:00	2017-11-08 11:23:00	2017-11-08 11:28:00	274	5	2	1	0	0	3	2	2	2	2	2	2	2	2	2	2	2	1	2	2	1	2	1	2	1	2	1	2	2	34	3	0	1	99	1	0
2017-11-08 05:42:00	2017-11-08 12:35:00	2017-11-08 12:42:00	426	5	2	1	99	0	6	2	2	2	0	2	2	2	2	1	1	0	2	2	1	1	1	1	2	1	2	1	1	1	35	2	0	1	0	1	1	1	0
2017-11-08 05:51:00	2017-11-08 12:46:00	2017-11-08 12:51:00	284	5	2	1	2	1	3	2	2	2	2	2	2	2	2	2	2	1	2	2	2	1	2	0		1	2	0			27	8	0	1	0	0	99
2017-11-08 06:08:00	2017-11-08 13:04:00	2017-11-08 13:08:00	252	5	2	1	99	0	3	2	2	2	2	1	1	1	2	2	1	1	1	2	1	0		1	2	1	2	1	2	2	25	1	0	1	0	1	0
2017-11-09 03:48:00	2017-11-09 10:40:00	2017-11-09 10:48:00	444	5	2	1	99	1	5	2	2	2	2	2	2	99	2	2	2	2	99	2	2	1	2	1	2	1	2	1	2	2	23	2	1	1	0	1	0
2017-11-09 04:13:00	2017-11-09 11:06:00	2017-11-09 11:13:00	432	5	2	1	99	0	5	2	2	2	2	2	2	2	2	2	2	2	2	2	2	1	2	1	2	1	2	0			29	1	1	1	0	1	99
2017-11-09 04:54:00	2017-11-09 11:49:00	2017-11-09 11:54:00	322	5	2	1	1	99	4	2	2	99	2	2	99	99	2	2	99	1	99	2	99	1	2	0		1	2	1	2	2	28	1	0	1	99	99	1	1	1
2017-11-10 02:55:00	2017-11-10 09:50:00	2017-11-10 09:55:00	335	5	2	1	2	0	5	2	2	1	1	2	1	1	1	0	1	0	1	2	1	0		1	2	1	1	0			26	2	0	1	99	1	1	1	99
2017-11-10 04:35:00	2017-11-10 11:27:00	2017-11-10 11:35:00	483	5	2	1	99	1	4	2	2	2	2	2	2	2	2	2	2	0	2	2	2	1	2	1	2	0		1	2	2	23	1	1	1	0	1	0
2017-11-10 04:46:00	2017-11-10 11:38:00	2017-11-10 11:46:00	464	5	2	1	99	1	5	2	2	2	2	2	2	2	2	2	2	1	2	2	2	1	2	1	2	1	2	1	2	2	30	3	0	1	2	1	0
2017-11-13 02:12:00	2017-11-13 09:08:00	2017-11-13 09:12:00	220	5	2	1	1	1	2	2	2	2	2	2	2	2	2	2	2	2	2	2	2	1	2	1	2	1	2	1	2	2	25	2	0	1	1	0	0
2017-11-13 02:29:00	2017-11-13 09:24:00	2017-11-13 09:29:00	341	5	2	1	2	1	3	1	1	99	0	99	99	99	99	0	1	99	99	1	99	1	2	1	99	1	2	1	2	2	26	1	0	1	99	1	0
2017-11-13 03:10:00	2017-11-13 10:05:00	2017-11-13 10:10:00	318	5	2	1	2	0	2	2	2	2	2	2	2	2	1	2	2	99	99	2	2	1	2	1	2	1	2	1	2	2	31	4	99	99	99	1	99
2017-11-13 03:36:00	2017-11-13 10:31:00	2017-11-13 10:36:00	304	5	2	1	1	0	3	2	2	2	2	2	2	2	2	2	1	2	2	2	2	1	2	0		1	2	1	2	2	30	3	0	1	99	1	1	1	1
2017-11-15 03:42:00	2017-11-15 10:40:00	2017-11-15 10:42:00	130	5	2	1	1	1	6	2	2	99	0	1	99	0	0	2	0	1	1	2	0	1	1	0		1	2	1	2	1	28	3	1	99	99	99	99
2017-11-16 04:14:00	2017-11-16 11:09:00	2017-11-16 11:14:00	292	5	2	1	2	1	2	2	2	2	2	2	2	2	2	2	2	2	2	2	2	1	2	0		1	2	1	2	2	31	2	99	1	99	1	99
2017-11-17 03:08:00	2017-11-17 10:05:00	2017-11-17 10:07:00	165	5	2	1	2	0	5	2	1	1	1	2	99	0	0	2	2	1	99	2	1	0		0		1	2	1	2	0	24	2	1	99	99	99	99
2017-11-17 03:15:00	2017-11-17 10:10:00	2017-11-17 10:15:00	280	5	2	1	1	99	3	2	2	2	2	1	2	2	1	2	2	2	1	2	2	1	2	0		0		0			21	1	1	1	1	0	0
2017-11-20 02:44:00	2017-11-20 09:40:00	2017-11-20 09:44:00	233	5		1	1	0	2	1	2	0	2	1	2	0	0	2	1	1	2	2	1	1	2	0		1	2	1	2	99	28	3	1	99	1	0	99
2017-11-20 05:03:00	2017-11-20 11:57:00	2017-11-20 12:03:00	377	5		1	1	99	5	2	2	2	2	2	2	2	2	2	2	0	1	2	2	1	2	0		1	2	0			27	1	0	1	99	1	0
2017-11-21 02:54:00	2017-11-21 09:52:00	2017-11-21 09:54:00	150	5		1	2	0	5	2	2	2	0	1	99	2	0	2	99	1	2	2	99	0		0		1	2	1	2	1	36	1	1	99	99	0	99
2017-11-21 06:32:00	2017-11-21 13:26:00	2017-11-21 13:32:00	370	5		1	0	0	5	2	2	2	2	2	2	99	2	2	2	2	2	2	2	1	2	0		1	2	1	2	2	25	1	1	1	0	1	0
2017-11-22 03:32:00	2017-11-22 10:25:00	2017-11-22 10:32:00	457	5		1	99	1	3	2	2	2	2	2	2	2	2	2	2	2	99	2	2	1	2	1	2	0		1	2	2	36	3	1	0	2	1	0
2017-11-23 03:47:00	2017-11-23 10:41:00	2017-11-23 10:47:00	387	5		1	0	99	5	2	2	2	2	2	2	1	2	2	2	2	2	2	2	1	2	1	2	0		1	2	2	35	1	0	1	1	1	0
2017-11-24 04:02:00	2017-11-24 10:53:00	2017-11-24 11:02:00	555	5	3	1	2	1	3	1	1	2	0	1	1	0	2	2	2	0	2	2	2	0		0		1	2	1	2	2	19	3	1	99	99	99	99
2017-11-24 06:06:00	2017-11-24 12:59:00	2017-11-24 13:06:00	419	5	3	1	0	99	3	2	2	2	2	2	2	2	2	2	2	2	2	2	2	1	2	1	2	1	2	1	2	2	30	3	0	1	1	0	1	1	1
2017-11-27 02:41:00	2017-11-27 09:34:00	2017-11-27 09:41:00	401	5	3	1	99	1	3	2	2	2	2	2	2	2	2	2	2	2	2	2	2	1	2	1	2	1	2	1	2	2	23	1	0	1	2	1	0
2017-11-28 02:32:00	2017-11-28 09:29:00	2017-11-28 09:32:00	222	5	3	1	1	0	3	2	2	2	2	2	2	2	2	2	2	0	0	2	2	1	2	1	2	0		1	2	2	32	2	0	1	0	0	1	1	1
2017-11-28 06:17:00	2017-11-28 13:10:00	2017-11-28 13:17:00	434	5	3	1	99	1	5	2	2	2	2	2	2	2	2	2	2	0	2	2	2	1	2	1	2	0		1	2	1	30	2	1	1	0	1	1	1	0
2017-11-29 05:33:00	2017-11-29 09:22:00	2017-11-29 09:28:00	402	5	3	1	99	1	6	2	2	2	2	2	2	2	2	2	0	0	2	2	2	1	2	1	2	0		0			26	2	0	1	1	1	0
2017-11-29 05:33:00	2017-11-29 11:39:00	2017-11-29 11:45:00	413	5	3	1	99	1	6	2	2	2	2	2	2	2	2	2	2	2	2	2	2	99		1	2	1	2	0			27	2	1	1	0	99	1	1	1
2017-11-30 03:29:00	2017-11-30 10:20:00	2017-11-30 10:29:00	499	5	3	1	0	0	5	2	2	2	2	2	2	1	2	2	2	0	2	2	2	1	2	1	2	1	2	1	2	2	27	3	0	1	0	1	0
2017-11-30 04:08:00	2017-11-30 11:02:00	2017-11-30 11:08:00	386	5	3	1	1	1	5	2	2	2	2	2	2	1	2	2	1	2	2	2	2	1	2	1	2	0		1	2	2	32	3	0	1	99	1	0
2017-11-30 04:30:00	2017-11-30 11:25:00	2017-11-30 11:30:00	331	5	3	1	99	0	5	2	2	2	2	2	2	2	2	2	2	2	2	2	2	1	2	1	2	1	2	1	2	2	25	3	1	1	0	1	0
2017-11-30 04:47:00	2017-11-30 11:42:00	2017-11-30 11:47:00	293	5	3	1	99	1	4	2	2	2	2	2	2	2	2	2	2	2	2	2	2	1	2	1	2	1	2	1	2	2	16	1	0	1	0	1	99
2017-12-01 02:47:00	2017-12-01 09:43:00	2017-12-01 09:47:00	243	5	3	1	0	1	2	2	2	1	0	99	99	0	0	2	0	0	0	2	1	0		1	2	1	1	1	2	99	27	3	99	99	99	99	99
2017-12-01 03:05:00	2017-12-01 10:00:00	2017-12-01 10:05:00	283	5	3	1	2	1	3	2	2	2	2	2	2	2	2	2	2	0	2	2	99	1	1	99		1	99	1	1	2	27	2	0	1	99	0	99
2017-12-01 03:17:00	2017-12-01 10:10:00	2017-12-01 10:17:00	428	5	3	1	99	1	2	2	2	2	2	2	2	2	2	2	2	2	2	2	2	1	2	1	2	1	2	1	2	2	35	4	1	1	99	1	0
2017-12-01 03:21:00	2017-12-01 10:17:00	2017-12-01 10:21:00	237	5	3	1	99	1	2	2	2	2	2	2	2	2	2	2	2	2	2	2	2	1	2	1	2	1	2	0			24	2	0	1	1	0	1	1	1
2017-12-04 03:57:00	2017-12-04 10:52:00	2017-12-04 10:57:00	337	5	3	1	2	99	3	2	2	2	2	2	2	2	2	2	2	2	2	2	2	1	2	1	2	1	2	1	2	2	28	1	0	1	1	1	99
2017-12-05 07:02:00	2017-12-05 13:51:00	2017-12-05 13:55:00	260	5	3	1	1	99	5	2	1	2	0	2	2	0	2	2	0	0	2	2	0	1	2	1	2	1	2	1	2	2	14	2	1	0	1	0	99
2017-12-06 02:32:00	2017-12-06 09:25:00	2017-12-06 09:32:00	423	5	3	1	1	1	3	2	2	2	2	1	2	2	1	2	1	2	1	2	2	1	2	0		0		0			38	3	0	1	0	0	0
2017-12-06 06:15:00	2017-12-06 13:07:00	2017-12-06 13:15:00	451	5	3	1	0	1	5	2	2	2	2	2	2	2	2	2	2	1	99	2	2	1	2	1	2	99		1	2	2	27	2	0	1	0	1	0
2017-12-07 02:09:00	2017-12-07 09:04:00	2017-12-07 09:09:00	332	5	3	1	0	99	3	2	2	2	2	2	2	2	2	2	2	2	2	2	2	1	2	1	2	99		99			29	1	1	1	0	99	0
2017-12-07 04:22:00	2017-12-07 11:17:00	2017-12-07 11:22:00	298	5	3	1	99	1	3	2	2	2	2	2	2	2	2	2	2	1	2	2	2	1	2	0		1	2	0			23	2	0	1	0	0	0
2017-12-08 02:53:00	2017-12-08 09:48:00	2017-12-08 09:53:00	310	5	3	1	99	1	5	2	2	2	2	2	2	2	2	2	2	2	99	2	2	1	0	0		1	2	1	2	2	31	3	0	1	99	0	1	1	1
2017-12-08 03:46:00	2017-12-08 10:39:00	2017-12-08 10:46:00	412	5	3	1	99	1	5	2	2	2	2	2	2	2	2	2	2	2	2	2	2	1	2	1	2	1	2	1	2	2	31	2	1	1	1	1	0
2017-12-08 04:20:00	2017-12-08 11:11:00	2017-12-08 11:20:00	507	5	3	1	2	1	1	2	2	2	2	2	2	2	2	2	2	2	2	2	2	1	2	1	2	1	2	1	2	2	30	2	0	1	0	1	99
2017-12-08 05:10:00	2017-12-08 12:04:00	2017-12-08 12:09:00	301	5	3	1	99	1	5	2	2	2	2	2	2	2	2	2	2	2	2	2	2	1	2	1	2	1	2	1	2	2	29	1	1	1	2	0	1	1	1
2017-12-11 02:33:00	2017-12-11 09:27:00	2017-12-11 09:33:00	347	5	3	1	2	1	3	2	2	2	2	2	2	2	2	2	2	2	2	2	2	1	2	0		1	2	1	2	2	36	4	0	1	2	0	1	1	1
2017-12-11 03:32:00	2017-12-11 10:26:00	2017-12-11 10:32:00	358	5	3	1	2	1	5	2	2	2	2	2	2	2	2	2	2	2	2	2	2	1	2	1	2	1	2	1	2	2	34	3	0	1	1	1	0
2017-12-11 04:20:00	2017-12-11 11:15:00	2017-12-11 11:20:00	265	5	3	1	99	1	3	2	2	2	2	2	2	1	0	2	2	1	99	2	2	1	2	1	2	1	2	1	2	2	30	1	0	1	2	1	0
2017-12-11 04:55:00	2017-12-11 11:48:00	2017-12-11 11:55:00	399	5	3	1	99	1	5	2	2	2	2	2	2	2	2	2	2	1	2	2	2	1	2	1	2	0		1	2	2	37	3	1	99	0	0	1	1	1
2017-12-11 05:46:00	2017-12-11 12:39:00	2017-12-11 12:46:00	408	5	3	1	99	1	8	2	2	2	2	2	2	1	1	2	2	0	2	2	0	1	2	1	2	0		1	2	2	27	4	0	1	0	1	0
2017-12-11 06:22:00	2017-12-11 13:17:00	2017-12-11 13:22:00	310	5	3	1	99	1	6	2	2	2	2	2	2	2	2	2	2	2	2	2	2	1	2	1	2	1	2	1	2	2	35	3	0	1	99	0	1	1	0
2017-12-12 04:10:00	2017-12-12 11:03:00	2017-12-12 11:10:00	419	5	3	1	0	99	7	2	2	2	2	2	2	2	99	2	2	1	2	2	2	1	2	1	2	1	2	1	2	99	24	1	0	1	99	1	0
2017-12-12 04:16:00	2017-12-12 11:10:00	2017-12-12 11:16:00	349	5	3	1	99	1	6	2	2	2	2	2	1	2	2	2	1	2	2	2	2	1	2	1	2	1	2	1	2	2	22	1	1	1	0	1	0
2017-12-13 02:16:00	2017-12-13 09:09:00	2017-12-13 09:15:00	365	5	3	1	0	99	6	2	2	2	2	2	2	2	2	2	2	1	2	2	2	1	2	1	2	0		0			26	1	1	1	1	1	0
2017-12-13 02:26:00	2017-12-13 09:21:00	2017-12-13 09:26:00	279	5	3	1	1	1	4	2	2	2	2	2	2	1	2	2	2	2	2	2	2	1	2	1	2	1	2	1	2	2	37	3	0	1	99	0	1	99	1
2017-12-15 04:19:00	2017-12-15 11:14:00	2017-12-15 11:19:00	300	5	3	1	99	1	5	2	2	2	2	2	2	2	2	2	2	2	2	2	2	1	2	1	2	1	2	1	2	2	26	2	0	1	1	1	0
2017-12-15 05:46:00	2017-12-15 12:40:00	2017-12-15 12:46:00	330	5	3	1	1	1	2	2	2	2	2	1	2	2	2	2	2	2	2	2	2	1	2	1	2	1	2	0			21	1	1	1	1	1	0
2017-08-29 10:42:00	2017-08-29 12:20:00	2017-08-29 12:28:00	466	6	1	1	2	1	2	2	2	2	2	2	2	2	1	2	2	0	2	2	1	1	2	1	2	1	1	0			25	2	0	1	2	1	0
2017-08-31 03:57:00	2017-08-31 09:45:00	2017-08-31 09:54:00	553	6	1	1	2	1	1	2	2	2	2	2	2	1	1	2	2	0	2	2	1	1	2	0		1	2	99			20	1	1	1	1	99	1	1	1
2017-08-31 04:32:00	2017-08-31 10:19:00	2017-08-31 10:29:00	651	6	1	1	2	1	0	2	2	2	2	2	2	2	2	2	2	2	2	2	2	1	2	1	2	1	2	1	2	2	24	1	0	0	2	0	1	1	1
2017-09-01 03:11:00	2017-09-01 08:57:00	2017-09-01 09:08:00	652	6	1	1	1	1	1	2	2	2	2	2	2	2	2	2	2	2	2	2	2	1	2	1	2	1	2	1	2	2	25	3	0	0	2	1	1	0
2017-09-01 03:21:00	2017-09-01 09:11:00	2017-09-01 09:21:00	577	6	1	1	2	1	5	2	2	2	2	2	2	2	2	0	2	0	99	2	99	99		0		1	2	1	2	2	18	1	0	1	0	0	1	1	0
2017-09-01 06:31:00	2017-09-01 10:51:00	2017-09-01 11:05:00	834	6	1	1	2	0	0	0	2	2	2	2	2	2	2	2	2	2	2	2	2	1	2	1	2	1	2	1	2	2	36	6	1	0	2	1	1	1	1
2017-09-05 05:29:00	2017-09-05 11:15:00	2017-09-05 11:29:00	814	6	1	1	2	1	7	99	1	1	1	1	1	99	99	2	99	99	0	2	2	1	2	1	2	99		99			18	1	0	99	99	0	99
2017-09-05 10:39:00	2017-09-05 13:27:00	2017-09-05 13:40:00	757	6	1	1	0	1	3	2	2	2	2	2	2	1	2	2	1	0	99	2	2	1	2	0		1	2	0			31	1	0	1	1	0	1	1	1
2017-09-05 10:39:00	2017-09-05 13:58:00	2017-09-05 14:11:00	777	6	1	1	99	1	7	2	2	2	2	2	2	2	2	2	2	99	99	2	99	1	2	1	2	1	2	99			25	3	1	1	2	1	1	1	99
2017-09-05 10:40:00	2017-09-05 11:03:00	2017-09-05 11:19:00	965	6	1	1	1	1	2	99	2	2	2	2	2	2	99	2	2	2	2	2	99	1	2	99		1	2	99			27	4	99	1	99	99	99
2017-09-05 10:40:00	2017-09-05 14:39:00	2017-09-05 14:47:00	484	6	1	1	2	0	2	2	0	1	0	2	0	0	0	0	0	0	1	0	0	1	0	1	0	1	2	1	2	0	37	7	1	1	0	0	1	1	1
2017-09-07 10:19:00	2017-09-07 08:59:00	2017-09-07 09:11:00	736	6	1	1	1	1	2	2	2	2	2	2	2	2	2	2	2	1	1	2	2	1	2	1	2	1	2	1	2	2	35	7	0	0	2	1	1	1	1
2017-09-07 10:19:00	2017-09-07 09:35:00	2017-09-07 09:42:00	439	6	1	1	1	1	7	2	2	2	2	2	2	2	2	2	2	1	2	2	2	1	2	1	2	1	2	0			34	3	0	1	2	1	1	1	0
2017-09-07 10:19:00	2017-09-07 10:23:00	2017-09-07 10:31:00	501	6	1	1	2	0	7	2	2	2	2	2	2	2	2	2	2	2	2	2	2	1	2	1	2	0		1	2	2	25	3	0	1	2	1	0
2017-09-07 10:20:00	2017-09-07 11:08:00	2017-09-07 11:16:00	464	6	1	1	1	0	5	2	2	2	2	2	0	2	0	2	2	0	0	2	2	1	2	1	2	1	2	0			21	1	0	1	0	0	1	1	1
2017-09-07 10:20:00	2017-09-07 11:53:00	2017-09-07 12:03:00	608	6	1	1	0	1	5	2	2	2	2	2	2	2	2	2	2	2	2	2	2	1	2	1	2	0		0			22	1	1	1	1	1	0
2017-09-07 10:20:00	2017-09-07 12:37:00	2017-09-07 12:46:00	540	6	1	1	0	0	0	2	2	2	2	2	2	2	2	2	2	2	2	2	2	1	2	1	2	1	2	0			21	2	1	0	0	1	0
2017-09-08 06:19:00	2017-09-08 09:42:00	2017-09-08 09:52:00	596	6	1	1	1	0	3	2	2	2	2	2	1	1	99	1	1	0	2	2	2	1	1	1	2	99		99			20	1	0	1	99	1	99
2017-09-08 06:19:00	2017-09-08 10:27:00	2017-09-08 10:35:00	515	6	1	1	1	0	3	2	2	2	2	0	2	0	2	2	2	0	0	2	2	1	2	0		0		0			21	1	0	1	0	0	1	1	1
2017-09-08 06:19:00	2017-09-08 11:34:00	2017-09-08 11:47:00	732	6	1	1	99	1	22	99	2	2	2	2	2	2	2	2	2	2	2	2	1	1	2	99		1	2	1	2	2	25	3	99	0	99	99	1	1	1
2017-09-11 05:33:00	2017-09-11 11:17:00	2017-09-11 11:31:00	864	6	1	1	2	1	3	99	2	2	2	2	2	2	1	2	0	0	0	2	1	0		0		0		1	2	2	24	3	0	1	2	0	1	1	1
2017-09-11 06:32:00	2017-09-11 12:16:00	2017-09-11 12:27:00	608	6	1	1	2	1	7	2	2	2	2	2	2	2	2	2	2	1	0	2	2	0		1	2	1	1	1	2	2	25	1	1	1	0	1	0
2017-09-12 04:39:00	2017-09-12 10:24:00	2017-09-12 10:33:00	560	6	1	1	1	0	3	2	2	2	2	2	2	1	2	2	2	0	1	2	1	1	2	1	2	0		0			19	1	0	1	2	1	0
2017-09-12 04:57:00	2017-09-12 10:48:00	2017-09-12 10:55:00	445	6	1	1	99	1	3	2	2	2	2	2	2	2	2	2	99	2	2	2	2	1	2	1	2	1	2	1	2	2	16	1	1	1	99	1	0
2017-09-12 05:10:00	2017-09-12 10:59:00	2017-09-12 11:10:00	645	6	1	1	2	1	3	0	2	2	2	2	2	2	2	2	2	2	2	2	2	1	2	1	2	1	2	0			26	2	0	1	1	1	0
2017-09-13 04:53:00	2017-09-13 10:42:00	2017-09-13 10:51:00	548	6	1	1	2	1	3	2	2	2	2	2	2	2	2	2	2	2	2	2	2	1	2	1	2	1	2	1	2	2	26	3	0	1	0	1	0
2017-09-14 05:29:00	2017-09-14 10:43:00	2017-09-14 10:51:00	507	6	1	1	1	1	1	2	2	2	2	2	2	2	2	2	2	2	2	2	2	1	2	1	2	1	2	1	2	2	22	1	1	1	1	1	0
2017-09-14 05:29:00	2017-09-14 10:57:00	2017-09-14 11:16:00	1050	6	1	1	2	1	4	2	2	2	2	2	1	0	2	2	2	1	1	2	2	1	2	1	2	1	2	0			17	1	0	0	2	1	1	1	0
2017-09-14 05:29:00	2017-09-14 11:18:00	2017-09-14 11:28:00	568	6	1	1	1	1	1	2	2	2	2	2	2	2	1	2	1	1	1	2	2	1	2	1	2	0		1	2	1	24	2	0	0	2	1	0
2017-09-14 05:58:00	2017-09-14 11:47:00	2017-09-14 11:57:00	598	6	1	1	1	1	3	0	2	2	2	2	2	2	2	1	1	0	2	2	2	1	2	1	2	0		0			16	1	1	0	2	0	99
2017-09-15 05:14:00	2017-09-15 10:55:00	2017-09-15 11:12:00	997	6	1	1	1	1	3	0	2	2	2	2	2	2	2	2	2	2	2	2	2	1	2	1	2	1	2	1	2	2	37	3	0	1	99	1	1	1	1
2017-09-18 08:09:00	2017-09-18 13:58:00	2017-09-18 14:07:00	545	6	1	1	1	1	5	2	2	2	2	1	1	0	0	2	99	0	99	2	0	1	2	0		0		1	2	2	24	1	0	1	1	0	1	1	1
2017-09-18 08:24:00	2017-09-18 14:17:00	2017-09-18 14:24:00	418	6	1	1	1	1	2	2	2	2	2	2	2	2	1	2	2	1	2	2	2	1	2	1	2	0		0			23	1	1	1	2	1	0
2017-09-19 05:43:00	2017-09-19 11:22:00	2017-09-19 11:41:00	1092	6	1	1	99	1	3	2	2	2	2	2	2	2	2	2	2	99	99	2	99	1	2	1	2	1	2	1	2	2	21	2	1	0	99	1	99
2017-09-20 03:45:00	2017-09-20 09:32:00	2017-09-20 09:43:00	633	6	1	1	2	0	0	2	2	2	2	2	2	2	2	2	2	2	2	2	2	1	2	1	99	1	2	1	2	2	37	4	0	1	0	0	99
2017-09-20 05:22:00	2017-09-20 11:10:00	2017-09-20 11:20:00	578	6	1	1	0	1	5	2	2	2	2	2	2	1	2	2	1	0	0	2	0	1	2	0		0		0			23	1	0	1	2	0	99
2017-09-20 06:01:00	2017-09-20 11:50:00	2017-09-20 11:59:00	561	6	1	1	2	1	2	2	2	2	2	99	2	99	99	2	99	0	0	2	99	0		1	2	99		99			23	2	1	1	99	1	0
2017-09-20 06:14:00	2017-09-20 12:05:00	2017-09-20 12:14:00	492	6	1	1	2	1	3	2	2	2	2	2	2	99	2	2	2	0	2	2	99	1	2	1	2	1	2	0			20	1	1	1	99	1	0
2017-09-20 06:37:00	2017-09-20 12:29:00	2017-09-20 12:37:00	491	6	1	1	1	1	2	2	2	2	2	2	2	2	2	2	99	99	2	2	2	1	2	1	2	1	2	1	99	2	29	2	1	0	99	1	1	0
2017-09-21 04:15:00	2017-09-21 10:05:00	2017-09-21 10:13:00	471	6	1	1	2	1	2	2	2	2	2	2	2	2	2	2	2	0	2	2	2	1	2	1	2	1	2	1	2	1	26	1	0	1	0	1	0
2017-09-22 05:16:00	2017-09-22 11:04:00	2017-09-22 11:16:00	721	6	1	1	99	1	2	2	2	2	2	2	2	2	99	2	99	2	2	2	99	99		1	2	1	2	1	2	1	26	2	1	99	1	1	1	1	0
2017-09-25 04:39:00	2017-09-25 10:29:00	2017-09-25 10:37:00	457	6	1	1	1	1	2	1	2	2	2	2	99	2	99	2	99	1	2	2	2	1	2	1	2	99		99			20	2	1	1	99	1	99
2017-09-25 06:26:00	2017-09-25 12:10:00	2017-09-25 12:19:00	570	6	1	1	1	1	5	2	2	2	2	2	0	0	2	2	2	0	2	2	0	1	2	1	2	1	2	1	2	2	25	2	0	1	2	1	1	1	0
2017-09-25 06:29:00	2017-09-25 12:21:00	2017-09-25 12:29:00	446	6	1	1	2	0	1	2	2	2	2	2	2	2	2	2	2	0	2	2	2	1	0	1	2	1	2	1	2	2	27	3	0	0	99	1	0
2017-09-25 06:48:00	2017-09-25 12:36:00	2017-09-25 12:45:00	560	6	1	1	2	0	3	2	2	2	2	2	2	2	1	2	2	99	1	2	2	1	2	0		1	2	1	2	1	23	1	0	1	1	0	0
2017-09-25 07:37:00	2017-09-25 13:27:00	2017-09-25 13:35:00	507	6	1	1	2	0	7	1	2	2	2	2	2	0	1	2	99	1	99	2	2	0		1	2	1	2	0			23	2	1	1	99	1	1	0
2017-09-27 04:46:00	2017-09-27 10:30:00	2017-09-27 10:41:00	716	6	1	1	2	1	7	2	2	2	2	2	2	2	2	2	2	2	2	2	2	1	2	1	2	1	2	1	2	2	36	7	1	1	2	1	1	1	1
2017-09-27 05:18:00	2017-09-27 11:07:00	2017-09-27 11:16:00	540	6	1	1	2	1	3	2	2	2	2	2	2	2	2	2	2	2	2	2	2	1	2	1	2	1	2	1	2	2	24	2	1	1	2	1	1	0
2017-09-29 05:16:00	2017-09-29 11:02:00	2017-09-29 11:12:00	609	6	1	1	0	1	2	2	2	2	2	2	2	2	2	2	2	2	0	2	2	1	2	1	2	1	2	1	2	2	33	4	1	1	2	1	1	1	1
2017-10-02 05:30:00	2017-10-02 11:18:00	2017-10-02 11:29:00	653	6		1	2	1	3	2	2	2	2	2	99	99	1	2	2	0	1	2	2	1	2	1	2	1	2	1	2	2	23	2	0	1	2	1	0
2017-10-02 06:24:00	2017-10-02 12:11:00	2017-10-02 12:24:00	759	6		1	1	99	5	2	2	2	2	99	2	2	2	2	2	0	0	2	2	1	2	1	2	1	2	0			20	2	0	1	2	1	0
2017-10-02 08:16:00	2017-10-02 14:03:00	2017-10-02 14:15:00	689	6		1	0	1	3	2	2	2	1	2	1	2	2	2	2	1	2	2	1	1	2	1	2	1	2	0			19	1	1	0	0	1	99
2017-10-03 05:03:00	2017-10-03 10:49:00	2017-10-03 11:02:00	763	6		1	2	0	6	2	2	2	2	2	1	2	2	2	2	0	2	2	2	1	1	0		1	2	0			24	2	1	1	1	1	0
2017-10-03 05:24:00	2017-10-03 11:15:00	2017-10-03 11:24:00	498	6		1	0	1	0	2	2	2	1	2	1	2	2	2	2	0	1	2	2	1	2	1	2	1	2	0			25	1	1	1	1	1	0
2017-10-04 04:39:00	2017-10-04 10:28:00	2017-10-04 10:37:00	539	6		1	1	1	1	2	2	2	1	2	2	2	2	2	2	0	2	2	2	1	2	1	2	1	2	0			33	3	1	1	2	1	0
2017-10-05 04:34:00	2017-10-05 10:24:00	2017-10-05 10:34:00	619	6		1	1	1	2	99	2	2	2	2	2	2	2	2	2	1	2	2	2	1	2	1	2	1	2	0			26	1	0	1	1	1	0
2017-10-05 04:54:00	2017-10-05 10:45:00	2017-10-05 10:52:00	423	6		1	1	1	22	99	2	2	2	2	1	2	1	2	1	1	1	2	1	1	2	1	2	0		0			25	2	0	1	0	1	99
2017-10-05 05:52:00	2017-10-05 11:41:00	2017-10-05 11:48:00	477	6		1	0	1	7	2	2	2	2	2	2	2	2	2	2	2	2	2	2	1	2	1	2	1	2	0			22	1	0	1	0	0	0
2017-10-05 06:36:00	2017-10-05 12:27:00	2017-10-05 12:33:00	381	6		1	1	1	3	2	0	2	1	0	0	0	0	0	1	0	0	2	0	1	2	0		1	2	1	2	1	37	8	0	1	0	0	1	1	1
2017-10-05 07:01:00	2017-10-05 12:52:00	2017-10-05 12:59:00	389	6		1	99	0	5	2	2	2	2	2	2	0	2	2	2	0	0	2	2	1	2	0		1	2	1	2	2	21	1	1	1	2	0	0
2017-10-06 05:55:00	2017-10-06 11:47:00	2017-10-06 11:55:00	497	6		1	2	1	3	2	2	2	2	2	2	2	2	2	2	0	1	2	2	1	2	1	2	1	2	1	2	1	24	2	1	1	2	0	1	1	1
2017-10-09 04:50:00	2017-10-09 10:36:00	2017-10-09 10:45:00	556	6		1	2	1	2	2	2	2	2	2	2	2	2	2	2	1	1	2	1	1	2	0		0		1	2	2	24	3	0	1	2	0	1	99	99
2017-10-09 04:54:00	2017-10-09 10:46:00	2017-10-09 10:54:00	470	6		1	1	1	5	2	2	2	2	2	2	2	2	2	1	2	99	2	2	1	2	0		1	2	0			31	1	0	1	99	0	99
2017-10-10 05:05:00	2017-10-10 10:57:00	2017-10-10 11:05:00	460	6		1	2	1	0	2	2	2	2	2	2	2	99	2	2	0	99	2	2	1	2	0		0		0			24	2	0	1	99	99	1	1	1
2017-10-10 05:15:00	2017-10-10 11:08:00	2017-10-10 11:15:00	417	6		1	1	1	0	2	2	2	2	2	2	1	2	2	2	1	2	2	2	1	2	0		0		0			29	4	0	1	1	0	1	1	1
2017-10-10 05:23:00	2017-10-10 11:19:00	2017-10-10 11:23:00	269	6		1	1	0	3	2	2	2	2	2	2	0	2	2	2	0	2	2	2	1	2	0		0		0			19	1	0	1	99	0	0
2017-10-10 05:43:00	2017-10-10 11:37:00	2017-10-10 11:43:00	383	6		1	0	0	1	2	2	2	2	2	2	0	2	2	2	2	2	2	2	99		0		1	2	99			25	3	0	1	99	0	1	1	1
2017-10-10 06:06:00	2017-10-10 11:58:00	2017-10-10 12:06:00	494	6		1	2	1	2	2	2	2	2	2	2	2	2	2	2	2	2	2	99	1	2	1	2	1	2	1	2	2	29	3	0	1	2	0	1	0
2017-10-11 06:49:00	2017-10-11 10:01:00	2017-10-11 10:11:00	611	6		1	2	0	7	2	2	2	2	2	2	2	2	2	2	1	2	2	2	1	2	1	2	1	2	0			20	1	0	1	99	1	0
2017-10-11 06:49:00	2017-10-11 10:54:00	2017-10-11 11:02:00	426	6		1	1	1	5	2	2	2	2	2	2	99	99	2	2	1	2	2	99	99		1	2	1	2	0			27	3	1	1	99	0	0
2017-10-11 06:49:00	2017-10-11 11:22:00	2017-10-11 11:30:00	483	6		1	1	0	5	2	2	2	2	2	2	2	2	2	2	2	2	2	2	1	2	1	2	0		1	2	2	26	2	1	1	99	1	0
2017-10-11 06:49:00	2017-10-11 11:41:00	2017-10-11 11:52:00	659	6		1	1	1	2	2	2	2	1	2	2	99	1	2	2	2	1	2	2	1	2	1	2	1	2	99			22	2	1	1	99	1	99
2017-10-12 03:55:00	2017-10-12 09:38:00	2017-10-12 09:52:00	828	6		1	1	0	7	0	2	2	2	2	2	2	2	2	2	2	2	2	2	1	2	1	2	1	1	1	2	1	38	3	1	1	2	0	1	1	1
2017-10-12 04:34:00	2017-10-12 10:12:00	2017-10-12 10:23:00	630	6		1	1	1	1	2	2	2	1	2	2	1	1	2	2	1	2	2	2	0		0		0		0			33	2	0	1	1	0	1	1	1
2017-10-12 04:34:00	2017-10-12 10:25:00	2017-10-12 10:33:00	486	6		1	1	1	2	2	2	2	2	2	2	2	1	2	2	1	1	2	2	1	2	0		1	2	1	2	1	24	2	0	0	2	0	99
2017-10-12 04:40:00	2017-10-12 09:49:00	2017-10-12 10:00:00	675	6		1	2	1	0	2	2	2	2	2	2	99	99	2	99	99	99	2	99	1	2	1	2	1	2	1	2	2	17	2	99	1	99	1	99
2017-10-13 04:23:00	2017-10-13 10:16:00	2017-10-13 10:23:00	440	6		1	2	0	3	2	2	2	2	2	99	1	0	2	2	0	99	2	2	1	2	1	2	0		0			22	1	0	1	0	1	0
2017-10-13 04:39:00	2017-10-13 10:30:00	2017-10-13 10:39:00	566	6		1	2	1	2	99	2	2	2	2	2	2	99	2	2	2	1	2	2	1	2	0		1	2	1	2	99	30	3	0	1	99	0	1	1	1
2017-10-17 03:44:00	2017-10-17 09:36:00	2017-10-17 09:42:00	394	6		1	1	1	2	2	2	2	2	2	2	2	2	2	2	2	2	2	2	1	2	1	2	1	2	1	2	2	25	3	0	0	1	1	1	0
2017-10-17 05:21:00	2017-10-17 10:58:00	2017-10-17 11:08:00	609	6		1	1	1	3	2	2	2	2	2	2	2	2	2	2	0	0	2	2	1	2	1	2	1	2	1	2	2	23	1	0	0	99	1	0
2017-10-17 05:21:00	2017-10-17 11:12:00	2017-10-17 11:20:00	506	6		1	2	1	3	2	2	2	2	2	2	2	2	2	2	2	2	2	2	1	2	1	2	1	2	0			25	2	0	1	2	1	0
2017-10-17 05:54:00	2017-10-17 11:45:00	2017-10-17 11:53:00	502	6		1	1	1	2	2	2	2	2	2	0	0	2	2	2	1	2	2	2	1	2	1	2	1	2	0			27	2	1	1	0	1	0
2017-10-17 06:15:00	2017-10-17 12:05:00	2017-10-17 12:14:00	507	6		1	99	1	2	2	2	2	2	2	2	2	2	99	0	0	2	0	0	1	2	1	2	0		0			20	2	0	1	1	1	0
2017-10-18 03:44:00	2017-10-18 09:31:00	2017-10-18 09:43:00	754	6	2	1	2	1	1	2	2	2	2	2	2	2	1	2	2	2	2	2	2	1	2	0		0		1	2	2	23		0	1	1	0	1	1	1
2017-10-18 04:29:00	2017-10-18 10:19:00	2017-10-18 10:29:00	596	6	2	1	2	1	7	2	2	2	2	2	2	2	2	2	2	2	2	2	2	1	2	1	2	1	2	1	2	2	40	6	1	1	99	1	0
2017-10-19 05:07:00	2017-10-19 11:00:00	2017-10-19 11:06:00	371	6	2	1	1	1	3	2	2	2	2	2	2	1	2	2	2	1	2	2	2	1	2	0		1	2	1	2	2	29	2	0	0	99	0	1	1	1
2017-10-19 05:14:00	2017-10-19 11:07:00	2017-10-19 11:14:00	436	6	2	1	2	1	1	2	2	2	2	2	2	2	2	2	2	1	2	2	2	1	2	1	2	1	2	1	2	2	14	1	1	0	2	1	0
2017-10-19 05:32:00	2017-10-19 11:23:00	2017-10-19 11:32:00	565	6	2	1	1	1	1	2	2	2	2	2	2	2	2	2	2	2	2	2	1	1	2	1	2	0		0			17	1	0	99	99	1	99
2017-10-19 05:43:00	2017-10-19 11:35:00	2017-10-19 11:42:00	464	6	2	1	2	1	1	2	2	2	2	2	2	1	1	2	1	0	2	2	2	1	2	1	2	0		0			25	1	1	1	0	1	0
2017-10-20 05:38:00	2017-10-20 11:27:00	2017-10-20 11:38:00	634	6	2	1	0	1	6	2	2	2	2	2	0	0	2	2	2	0	2	1	1	1	2	1	1	1	2	0			19	1	1	1	2	1	0
2017-10-23 06:01:00	2017-10-23 11:52:00	2017-10-23 12:01:00	548	6	2	1	1	1	1	2	2	2	2	2	2	2	2	2	2	1	2	2	2	1	2	1	2	1	2	0			24	3	0	0	0	1	1	0
2017-10-23 06:43:00	2017-10-23 12:34:00	2017-10-23 12:42:00	502	6	2	1	2	0	5	2	2	2	2	2	2	99	2	2	2	2	2	2	2	1	2	1	2	99		1	2	2	18	1	1	1	99	1	0
2017-10-24 05:37:00	2017-10-24 11:26:00	2017-10-24 11:36:00	635	6	2	1	99	1	3	2	2	2	2	2	99	99	2	2	2	2	2	2	99	1	2	99		99		1	2	2	21	2	0	99	99	0	99
2017-10-24 06:06:00	2017-10-24 11:55:00	2017-10-24 12:05:00	588	6	2	1	1	1	0	2	2	2	2	2	2	1	2	2	2	1	2	2	2	1	2	1	1	1	1	1	2	1	28	2	1	1	1	1	0
2017-10-24 06:26:00	2017-10-24 12:19:00	2017-10-24 12:26:00	427	6	2	1	1	1	5	2	2	2	2	1	1	0	0	2	1	0	0	2	2	1	2	0		0		0			24	1	1	1	1	0	1	1	1
2017-10-24 06:42:00	2017-10-24 12:34:00	2017-10-24 12:42:00	463	6	2	1	1	1	2	2	2	2	2	2	2	0	0	2	0	0	2	2	0	1	2	1	2	0		1	2	1	18	2	0	0	1	1	0
2017-10-24 07:05:00	2017-10-24 12:57:00	2017-10-24 13:05:00	468	6	2	1	1	1	3	2	2	2	1	2	1	1	2	2	2	0	0	1	1	1	1	1	1	1	1	0			24	2	0	1	1	1	0
2017-10-25 06:01:00	2017-10-25 11:52:00	2017-10-25 12:02:00	544	6	2	1	0	0	3	2	2	2	2	2	2	2	2	2	2	2	2	2	2	1	2	1	2	99		0			17	1	0	1	99	1	0
2017-10-26 05:27:00	2017-10-26 11:22:00	2017-10-26 11:27:00	344	6	2	1	2	1	3	2	2	2	2	2	2	1	2	2	2	0	0	2	2	1	2	1	2	1	2	1	2	2	24	2	0	0	2	0	0
2017-10-26 05:56:00	2017-10-26 11:50:00	2017-10-26 11:56:00	339	6	2	1	2	1	1	2	2	1	2	2	1	1	2	2	2	0	0	2	2	1	2	1	2	1	0	1	2	2	26	1	0	1	0	1	0
2017-10-27 03:54:00	2017-10-27 09:43:00	2017-10-27 09:54:00	653	6	2	1	0	1	3	2	2	2	2	2	2	2	2	2	2	2	2	2	2	1	2	1	2	1	2	1	2	2	30	4	0	1	2	0	1	1	1
2017-10-27 04:18:00	2017-10-27 10:11:00	2017-10-27 10:17:00	394	6	2	1	2	1	7	2	2	2	2	2	2	2	2	2	2	2	2	2	2	1	2	99		1	2	1	2	2	31	3	0	1	0	0	0
2017-10-27 06:04:00	2017-10-27 11:56:00	2017-10-27 12:03:00	447	6	2	1	1	1	3	0	2	2	2	2	2	0	2	2	2	2	2	2	2	1	2	1	2	1	2	0			18	1	1	1	0	1	0
2017-10-27 06:39:00	2017-10-27 12:30:00	2017-10-27 12:39:00	523	6	2	1	2	1	7	2	2	2	2	1	1	1	2	2	2	1	2	2	1	1	2	1	2	0		1	2	2	33	1	0	1	1	1	0
2017-10-30 03:19:00	2017-10-30 09:12:00	2017-10-30 09:18:00	370	6	2	1	2	1	2	2	2	2	2	1	2	1	1	2	2	2	2	2	2	1	2	0		0		0			23	1	1	1	99	0	0
2017-10-30 03:45:00	2017-10-30 09:37:00	2017-10-30 09:45:00	478	6	2	1	2	1	0	2	2	2	2	2	2	2	2	2	2	2	2	2	2	1	2	1	2	1	2	0			25	1	1	1	1	1	1	0
2017-10-30 03:57:00	2017-10-30 09:49:00	2017-10-30 09:56:00	433	6	2	1	1	1	2	2	2	2	2	2	99	0	99	2	2	2	2	2	2	1	2	0		0		1	2	99	22	2	0	1	99	99	99
2017-10-30 05:24:00	2017-10-30 11:14:00	2017-10-30 11:23:00	533	6	2	1	1	1	8	2	2	2	2	1	2	2	1	2	1	1	2	2	2	1	2	0		1	2	1	2	2	28	3	1	1	1	0	1	1	1
2017-10-30 05:52:00	2017-10-30 11:40:00	2017-10-30 11:51:00	656	6	2	1	1	1	7	2	2	2	2	2	2	2	2	2	2	2	2	2	2	1	2	1	2	1	2	1	2	2	26	3	1	1	1	1	99
2017-10-31 05:07:00	2017-10-31 11:00:00	2017-10-31 11:07:00	430	6	2	1	1	0	2	0	1	2	2	2	1	2	2	99	1	0	99	2	1	1	2	1	2	1	2	1	2	99	20	1	0	1	99	1	0
2017-10-31 07:01:00	2017-10-31 12:54:00	2017-10-31 13:01:00	417	6	2	1	99	1	3	2	1	2	2	2	2	2	99	2	2	99	2	2	1	1	2	1	2	99		99			19	1	1	0	0	99	99
2017-11-01 05:00:00	2017-11-01 10:49:00	2017-11-01 11:00:00	680	6	2	1	1	1	4	2	2	2	2	2	2	2	2	2	2	2	2	2	2	1	2	1	2	0		1	2	2	37	5	1	1	2	1	1	1	1
2017-11-02 05:09:00	2017-11-02 11:00:00	2017-11-02 11:09:00	510	6	2	1	2	0	1	2	2	2	2	2	2	99	99	2	2	99	99	2	2	1	2	99		1	2	1	2	2	17	2	99	1	2	99	99
2017-11-02 05:22:00	2017-11-02 11:16:00	2017-11-02 11:21:00	341	6	2	1	2	1	4	2	1	0	0	2	0	0	0	2	0	0	0	0	0	1	2	0		0		1	2	1	37	7	0	1	0	0	1	1	1
2017-11-06 02:41:00	2017-11-06 09:34:00	2017-11-06 09:41:00	380	6	2	1	2	1	2	2	2	2	2	2	2	2	2	2	2	2	99	2	2	1	2	1	2	0		1	2	2	24	3	0	0	0	0	0
2017-11-06 02:56:00	2017-11-06 09:49:00	2017-11-06 09:56:00	429	6	2	1	1	1	2	2	2	2	2	2	2	2	2	2	2	1	1	2	2	1	1	1	2	1	2	0			26	1	0	1	2	1	1	0
2017-11-06 04:03:00	2017-11-06 10:57:00	2017-11-06 11:03:00	359	6	2	1	2	1	2	2	2	2	2	2	2	2	2	2	2	0	2	2	1	1	2	0		1	2	1	2	2	24	3	0	1	99	0	1	99	99
2017-11-06 04:40:00	2017-11-06 11:29:00	2017-11-06 11:39:00	613	6	2	1	2	1	3	2	2	2	2	2	2	2	2	2	2	2	2	2	2	1	2	1	2	1	2	1	2	2	24	3	1	0	2	1	1	1	1
2017-11-06 04:48:00	2017-11-06 11:40:00	2017-11-06 11:48:00	467	6	2	1	2	1	7	2	2	2	2	2	2	2	2	2	2	0	0	2	2	1	2	1	2	1	2	1	2	2	25	1	0	1	99	1	0
2017-11-06 05:00:00	2017-11-06 11:55:00	2017-11-06 12:00:00	318	6	2	1	1	1	3	2	2	2	2	2	2	1	1	2	1	1	1	2	1	1	1	0		0		1	2	1	24	2	0	1	2	0	99
2017-11-06 05:38:00	2017-11-06 12:28:00	2017-11-06 12:37:00	529	6	2	1	2	1	4	2	2	2	2	2	2	2	2	2	2	2	2	2	2	1	2	1	2	1	2	1	2	2	32	3	1	1	99	1	1	1	1
2017-11-06 05:47:00	2017-11-06 12:40:00	2017-11-06 12:47:00	430	6	2	1	2	1	3	2	2	2	2	2	2	0	0	2	2	0	0	2	0	0		1	2	99		99			21	2	0	1	0	99	0
2017-11-06 06:18:00	2017-11-06 13:07:00	2017-11-06 13:17:00	624	6	2	1	1	1	7	2	2	2	2	2	2	2	2	2	2	2	2	2	1	1	2	1	2	1	2	0			21	2	0	1	2	0	1	1	1
2017-11-07 02:19:00	2017-11-07 09:14:00	2017-11-07 09:19:00	296	6	2	1	2	0	2	2	2	2	2	2	2	0	2	2	2	0	2	2	2	1	2	1	2	0		0			25	1	1	1	0	0	0
2017-11-07 03:23:00	2017-11-07 10:10:00	2017-11-07 10:23:00	802	6	2	1	1	1	2	2	2	2	2	2	2	2	2	2	2	2	2	2	2	1	2	1	2	0		1	2	2	38	3	1	0	1	1	1	1	1
2017-11-08 02:58:00	2017-11-08 09:49:00	2017-11-08 09:58:00	524	6	2	1	0	0	2	2	2	2	2	2	2	2	2	2	2	0	0	2	2	1	2	1	2	0		0			25	2	0	1	0	1	0
2017-11-08 03:55:00	2017-11-08 10:49:00	2017-11-08 10:55:00	394	6	2	1	0	0	7	2	2	2	2	2	2	2	2	2	2	1	2	2	2	1	2	1	2	1	2	0			22	1	0	1	0	1	0
2017-11-08 04:08:00	2017-11-08 11:02:00	2017-11-08 11:08:00	349	6	2	1	2	1	5	2	2	2	2	2	2	2	2	2	2	2	2	2	2	1	2	1	2	1	2	1	2	2	26	3	0	1	99	1	0
2017-11-08 04:17:00	2017-11-08 11:11:00	2017-11-08 11:17:00	338	6	2	1	1	1	2	2	2	2	2	2	2	2	1	2	2	1	99	2	2	99		0		0		0			22	2	0	1	99	0	0
2017-11-09 03:49:00	2017-11-09 10:40:00	2017-11-09 10:49:00	510	6	2	1	0	1	2	2	2	2	2	2	2	0	0	2	2	2	2	2	0	1	2	1	2	1	2	0			17	1	1	1	0	1	1	0
2017-11-09 04:24:00	2017-11-09 11:15:00	2017-11-09 11:24:00	503	6	2	1	1	0	14	2	2	2	1	1	2	2	99	2	99	1	99	2	99	1	2	1	2	99		99			19	1	1	1	99	1	0
2017-11-10 02:48:00	2017-11-10 09:42:00	2017-11-10 09:48:00	366	6		1	1	1	3	0	2	2	2	0	2	2	2	2	2	2	2	2	2	1	2	0		1	2	0			15	1	1	1	0	0	1	1	0
2017-11-10 04:02:00	2017-11-10 10:52:00	2017-11-10 11:02:00	566	6		1	99	1	3	2	2	2	2	2	2	2	2	2	2	2	2	2	2	1	2	1	2	0		0			24	2	1	1	2	1	0
2017-11-10 04:13:00	2017-11-10 11:02:00	2017-11-10 11:12:00	610	6		1	1	0	3	99	2	2	2	2	2	2	2	2	99	1	2	2	2	1	2	1	2	99		1	2	2	38	3	99	1	2	99	1	1	1
2017-11-10 04:22:00	2017-11-10 11:17:00	2017-11-10 11:22:00	278	6		1	1	1	2	2	2	2	2	2	2	2	2	2	2	2	2	2	2	1	2	1	2	1	2	1	2	2	21	1	0	1	2	0	1	1	1
2017-11-10 04:40:00	2017-11-10 11:31:00	2017-11-10 11:40:00	502	6		1	99	1	2	2	2	2	2	2	2	2	2	2	2	2	2	2	2	1	2	0		1	99	1	2	2	23	2	1	1	1	1	99
2017-11-10 05:01:00	2017-11-10 11:55:00	2017-11-10 12:01:00	382	6		1	1	1	3	2	2	2	2	2	1	1	1	2	2	2	1	2	1	1	2	1	2	99		0			21	1	0	1	2	1	99
2017-11-10 05:08:00	2017-11-10 12:02:00	2017-11-10 12:07:00	307	6		1	1	1	5	2	2	2	2	2	1	1	2	2	1	2	2	2	1	1	2	1	2	1	2	1	2	2	25	2	1	1	2	1	1	1	0
2017-11-13 03:18:00	2017-11-13 10:10:00	2017-11-13 10:18:00	475	6		1	2	1	1	2	2	2	2	2	2	2	2	2	2	2	2	2	2	1	2	1	2	1	2	1	2	2	29	3	0	1	2	1	1	0
2017-11-13 03:53:00	2017-11-13 10:47:00	2017-11-13 10:53:00	340	6		1	2	1	3	0	2	2	2	2	2	2	2	2	2	1	99	2	2	1	2	1	2	1	2	1	2	99	16	1	0	1	0	1	99
2017-11-14 02:15:00	2017-11-14 09:10:00	2017-11-14 09:15:00	273	6	3	1	2	1	3	2	2	2	2	2	2	2	2	2	2	2	2	2	2	1	2	0		1	2	0			25	2	0	1	0	0	1	1	0
2017-11-14 04:21:00	2017-11-14 11:13:00	2017-11-14 11:20:00	470	6	3	1	2	1	6	2	2	2	2	2	2	99	2	2	2	2	2	2	2	1	2	0		0		1	2	2	30	3	1	1	0	0	1	1	1
2017-11-14 05:08:00	2017-11-14 12:02:00	2017-11-14 12:07:00	339	6	3	1	1	1	4	2	2	2	2	2	99	2	2	2	2	1	2	2	2	1	2	0		0		1	2	2	27	2	0	1	99	0	0
2017-11-14 06:05:00	2017-11-14 12:56:00	2017-11-14 13:04:00	482	6	3	1	1	1	5	1	0	1	1	1	1	1	1	1	1	1	1	1	2	1	2	1	2	0		0			23	1	1	1	2	1	0
2017-11-14 06:26:00	2017-11-14 13:17:00	2017-11-14 13:26:00	517	6	3	1	99	1	3	2	2	2	1	2	2	2	0	2	1	0	99	2	2	1	2	1	2	0		1	2	99	23	2	1	0	99	1	0
2017-11-15 02:43:00	2017-11-15 09:38:00	2017-11-15 09:43:00	309	6	3	1	2	1	7	2	2	2	2	2	2	2	2	2	2	2	2	2	2	1	2	1	2	1	2	1	2	2	40	5	0	1	2	0	1	1	0
2017-11-16 03:09:00	2017-11-16 10:02:00	2017-11-16 10:09:00	392	6	3	1	2	1	3	2	2	2	2	2	2	2	2	2	2	99	2	2	2	1	2	0		1	2	1	2	2	29	2	0	0	99	0	1	1	1
2017-11-16 03:40:00	2017-11-16 10:35:00	2017-11-16 10:40:00	299	6	3	1	2	1	1	2	2	2	2	2	2	2	2	2	2	2	2	2	2	1	2	0		0		1	2	2	17	1	0	0	2	0	99
2017-11-20 03:40:00	2017-11-20 10:34:00	2017-11-20 10:40:00	372	6	3	1	1	0	4	2	2	2	2	2	2	0	0	2	2	2	0	2	2	1	2	1	2	0		0			19	2	0	1	2	1	0
2017-11-20 04:12:00	2017-11-20 11:05:00	2017-11-20 11:11:00	413	6	3	1	2	1	3	2	2	2	2	2	2	2	2	2	2	2	2	2	2	1	2	1	2	1	2	99			30	2	0	1	0	1	0
2017-11-21 03:10:00	2017-11-21 10:05:00	2017-11-21 10:10:00	292	6	3	1	0	1	2	2	2	0	2	2	1	2	0	2	2	99	2	2	2	1	2	0		0		0			20	2	0	1	2	0	0
2017-11-21 04:22:00	2017-11-21 11:12:00	2017-11-21 11:22:00	591	6	3	1	1	1	3	2	2	2	2	2	2	2	2	2	2	1	2	2	2	1	2	1	2	1	2	99			19	1	1	1	99	1	0
2017-11-21 05:04:00	2017-11-21 11:57:00	2017-11-21 12:04:00	392	6	3	1	0	0	4	2	0	2	0	2	99	0	2	2	99	0	2	0	0	1	2	1	2	1	2	0			17	1	0	0	0	1	0
2017-11-22 04:07:00	2017-11-22 11:01:00	2017-11-22 11:06:00	307	6	3	1	2	1	2	99	2	2	2	2	2	1	99	1	1	1	1	1	1	1	1	0		0		0			26	1	0	1	1	0	0
2017-11-22 04:38:00	2017-11-22 11:31:00	2017-11-22 11:39:00	515	6	3	1	1	1	5	2	2	2	2	2	2	2	2	2	2	0	2	2	2	1	2	1	2	1	2	0			21	2	1	1	2	1	0
2017-11-23 05:20:00	2017-11-23 12:03:00	2017-11-23 12:20:00	990	6	3	1	2	1	3	2	2	2	2	2	2	2	2	2	2	2	2	2	2	1	2	1	2	1	2	1	2	2	39	9	1	1	1	1	1	1	1
2017-11-24 03:01:00	2017-11-24 09:52:00	2017-11-24 10:01:00	541	6	3	1	99	1	3	2	2	2	2	2	2	99	99	2	2	99	1	2	2	1	2	0		0		1	2	99	25	3	0	0	99	0	99
2017-11-24 03:29:00	2017-11-24 10:21:00	2017-11-24 10:29:00	511	6	3	1	2	1	2	2	2	2	2	2	2	2	2	2	2	2	2	2	2	1	2	1	2	1	2	0			32	2	1	0	99	1	1	1	0
2017-11-24 03:39:00	2017-11-24 10:31:00	2017-11-24 10:39:00	504	6	3	1	0	1	1	2	2	2	2	2	2	2	2	2	1	2	1	2	2	1	2	0		0		1	2	2	25	3	0	0	0	0	1	1	1
2017-11-24 04:03:00	2017-11-24 10:55:00	2017-11-24 11:03:00	463	6	3	1	1	1	3	2	2	2	2	2	2	2	99	2	2	99	2	2	2	1	2	0		1	2	1	2	2	30	4	0	1	2	0	1	1	1
2017-11-24 04:18:00	2017-11-24 11:12:00	2017-11-24 11:18:00	351	6	3	1	2	1	3	2	2	2	2	2	2	2	2	2	2	0	2	2	2	1	2	0		0		1	2	2	25	2	0	1	2	0	1	1	1
2017-11-24 04:36:00	2017-11-24 11:31:00	2017-11-24 11:35:00	267	6	3	1	1	1	3	99	2	2	2	2	2	2	2	2	2	0	2	2	99	1	2	99		0		99			15	1	99	1	0	1	1	0
2017-11-27 03:05:00	2017-11-27 09:52:00	2017-11-27 10:05:00	774	6	3	1	2	1	3	2	2	2	1	2	2	1	1	2	1	1	2	2	1	1	2	1	2	0		1	2	2	23	1	0	1	1	1	99
2017-11-27 03:51:00	2017-11-27 10:38:00	2017-11-27 10:51:00	794	6	3	1	99	99	12	2	2	2	2	2	2	2	1	2	2	0	2	2	2	1	2	0		1	2	0			34	3	0	1	0	0	1	1	0
2017-11-27 04:06:00	2017-11-27 10:54:00	2017-11-27 11:05:00	657	6	3	1	99	1	3	2	2	2	2	2	2	2	2	2	2	2	2	2	1	1	2	0		0		0			26	3	1	1	1	0	99
2017-11-28 03:07:00	2017-11-28 09:59:00	2017-11-28 10:07:00	429	6	3	1	2	1	3	2	2	2	2	2	2	2	99	2	2	2	1	2	2	1	2	1	2	1	2	99			24	2	0	1	99	1	99
2017-11-28 04:10:00	2017-11-28 11:05:00	2017-11-28 11:10:00	302	6	3	1	0	1	3	2	2	2	2	2	2	2	2	2	2	1	2	2	99	1	2	1	2	1	2	99			19	1	0	0	0	99	99
2017-11-29 02:38:00	2017-11-29 09:28:00	2017-11-29 09:38:00	589	6	3	1	1	1	11	2	2	2	2	2	2	2	1	2	2	1	2	2	2	1	1	1	2	1	2	1	1	2	19	1	1	1	1	1	99
2017-11-30 05:19:00	2017-11-30 12:10:00	2017-11-30 12:18:00	512	6	3	1	99	1	7	0	2	2	2	1	2	2	2	2	2	1	1	2	2	1	2	1	2	1	2	1	2	2	29	4	0	1	2	1	1	1	0
2017-11-30 05:48:00	2017-11-30 12:41:00	2017-11-30 12:48:00	429	6	3	1	0	1	2	0	2	2	2	2	2	99	1	2	2	1	2	2	1	1	2	1	2	99		1	2	2	19	2	1	99	0	1	0
2017-12-01 03:58:00	2017-12-01 10:50:00	2017-12-01 10:57:00	428	6	3	1	1	1	5	2	2	2	0	2	2	99	99	2	2	2	1	2	1	1	2	1	2	0		0			20	1	1	1	99	1	0
2017-12-01 04:08:00	2017-12-01 10:59:00	2017-12-01 11:07:00	521	6	3	1	0	1	1	2	2	2	2	2	1	2	0	2	2	2	2	2	0	1	2	1	2	1	2	99			20	2	1	1	1	1	0
2017-12-01 04:22:00	2017-12-01 11:04:00	2017-12-01 11:09:00	327	6	3	1	1	1	3	2	0	0	2	1	0	0	0	0	0	0	0	0	0	1	2	0		1	2	1	2	99	37	7	0	0	2	0	1	1	1
2017-12-01 04:48:00	2017-12-01 11:39:00	2017-12-01 11:48:00	526	6	3	1	1	1	1	2	2	2	2	2	2	2	2	2	2	2	2	2	2	1	2	1	2	1	2	99			35	4	1	1	99	1	1	99	99
2017-12-01 04:56:00	2017-12-01 11:50:00	2017-12-01 11:56:00	342	6	3	1	2	1	4	2	2	2	2	2	2	2	1	2	2	1	1	2	2	1	2	1	2	1	2	0			33	1	0	1	1	1	0
2017-12-04 03:09:00	2017-12-04 09:55:00	2017-12-04 10:04:00	535	6	3	1	99	1	2	2	2	2	2	2	2	2	2	2	2	1	2	2	2	1	2	1	2	0		1	2	2	16	1	1	1	0	1	0
2017-12-04 04:09:00	2017-12-04 11:00:00	2017-12-04 11:09:00	565	6	3	1	2	1	3	2	2	2	2	2	2	2	2	2	2	2	2	2	2	1	2	1	2	1	2	0			30	3	1	1	0	1	1	1	0
2017-12-04 04:53:00	2017-12-04 11:46:00	2017-12-04 11:53:00	398	6	3	1	2	1	2	2	1	2	2	2	2	2	1	1	2	0	2	2	2	1	2	0		1	2	1	2	2	20	1	0	1	99	99	0
2017-12-04 05:00:00	2017-12-04 11:54:00	2017-12-04 12:00:00	345	6	3	1	99	1	4	2	2	2	2	1	2	2	2	2	2	0	0	2	2	1	2	0		1	2	0			31	1	0	1	0	0	99
2017-12-04 05:23:00	2017-12-04 12:12:00	2017-12-04 12:23:00	672	6	3	1	0	1	7	2	0	1	2	2	2	2	1	2	2	0	0	2	1	1	2	1	2	0		0			37	3	1	1	1	1	0
2017-12-04 05:30:00	2017-12-04 12:24:00	2017-12-04 12:29:00	355	6	3	1	1	1	1	2	2	2	2	2	2	0	0	2	2	0	0	2	2	1	2	0		0		0			21	2	0	1	0	0	1	0
2017-12-04 05:41:00	2017-12-04 12:35:00	2017-12-04 12:41:00	366	6	3	1	2	1	2	2	2	2	2	2	2	2	2	2	2	1	0	2	2	1	2	99		1	2	1	2	2	22	2	0	1	0	99	1	1	1
2017-12-05 03:57:00	2017-12-05 10:45:00	2017-12-05 10:56:00	683	6	3	1	1	1	2	2	2	2	2	2	2	2	2	2	2	2	2	2	2	1	2	1	2	99		1	2	2	34	6	1	1	99	1	99
2017-12-05 04:05:00	2017-12-05 10:54:00	2017-12-05 11:01:00	440	6	3	1	2	1	5	0	2	2	2	2	2	0	0	2	2	0	1	2	0	0		1	2	0		0			25	2	1	1	99	1	0
2017-12-05 04:55:00	2017-12-05 11:50:00	2017-12-05 11:55:00	315	6	3	1	0	1	3	2	2	2	2	2	2	1	0	2	2	0	2	2	0	1	2	0		0		1	2	2	22	2	0	0	1	0	0
2017-12-06 02:58:00	2017-12-06 09:51:00	2017-12-06 09:58:00	441	6	3	1	2	0	7	2	2	2	2	2	2	1	2	2	2	1	2	1	2	1	2	1	2	1	2	0			17	1	1	0	0	1	1	1	0
2017-12-08 03:15:00	2017-12-08 10:06:00	2017-12-08 10:15:00	527	6	3	1	2	1	5	0	2	2	2	2	2	0	2	2	2	0	2	2	0	1	2	1	2	1	2	0			38	3	1	1	1	1	1	0
2017-12-08 03:25:00	2017-12-08 10:15:00	2017-12-08 10:25:00	592	6	3	1	0	1	2	2	2	2	2	2	2	0	2	2	2	2	0	2	2	1	2	0		1	2	1	2	2	17	1	0	1	2	0	1	1	0
2017-12-08 03:48:00	2017-12-08 10:38:00	2017-12-08 10:47:00	564	6	3	1	2	1	1	0	2	2	2	2	2	2	2	2	2	1	2	2	2	1	2	1	2	1	2	1	2	2	24	3	0	1	0	1	1	1	1
2017-12-08 04:14:00	2017-12-08 11:09:00	2017-12-08 11:14:00	282	6	3	1	0	1	3	2	2	2	2	2	2	1	1	2	2	0	0	2	2	1	2	1	2	0		1	2	2	22	1	0	1	0	1	0
2017-12-08 04:27:00	2017-12-08 11:22:00	2017-12-08 11:27:00	308	6	3	1	1	1	2	2	2	2	2	2	2	2	2	2	2	2	2	2	2	1	2	1	2	1	2	0			23	2	0	1	2	1	1	1	1
2017-12-08 04:40:00	2017-12-08 11:34:00	2017-12-08 11:40:00	359	6	3	1	99	1	1	2	2	2	2	2	2	99	99	2	99	99	99	1	2	1	2	0		1	2	1	2	2	23	2	0	1	1	0	0
2017-12-11 03:10:00	2017-12-11 10:04:00	2017-12-11 10:10:00	326	6	3	1	1	1	3	2	2	2	2	2	2	2	2	2	2	2	2	2	2	1	2	99		1	2	1	2	2	17	1	99	99	99	99	99
2017-12-11 03:16:00	2017-12-11 10:10:00	2017-12-11 10:16:00	361	6	3	1	1	1	4	2	2	2	2	2	2	2	2	2	1	2	99	2	2	1	2	1	2	1	2	1	2	2	28	2	0	1	0	1	0
2017-12-12 02:45:00	2017-12-12 09:37:00	2017-12-12 09:45:00	466	6	3	1	0	0	7	2	2	2	2	1	2	0	0	1	1	1	1	2	0	1	2	0		0		1	2	1	23	3	0	1	1	0	0
2017-12-12 04:46:00	2017-12-12 11:41:00	2017-12-12 11:46:00	284	6	3	1	2	0	2	2	2	1	1	2	0	2	2	1	2	1	0	2	1	1	2	1	1	0		0			25	1	0	1	0	1	0
2017-12-13 02:34:00	2017-12-13 09:24:00	2017-12-13 09:32:00	520	6	3	1	2	1	1	2	2	2	2	2	2	2	1	2	2	2	99	2	2	99		0		1	2	1	2	2	24	2	0	1	0	0	1	1	1
2017-12-13 03:30:00	2017-12-13 10:17:00	2017-12-13 10:28:00	669	6	3	1	2	0	6	2	0	1	1	1	1	0	0	2	2	2	1	1	2	1	2	0		0		1	2	2	28	3	0	0	1	0	99
2017-12-13 03:45:00	2017-12-13 10:34:00	2017-12-13 10:44:00	644	6	3	1	1	1	7	2	2	2	2	2	2	2	2	2	2	2	2	2	2	1	2	1	2	1	2	99			38	5	1	1	1	1	0
2017-12-13 04:22:00	2017-12-13 11:11:00	2017-12-13 11:22:00	669	6	3	1	99	0	7	2	2	99	2	99	99	99	99	2	99	2	99	2	99	99		1	2	0		0			18	2	1	1	99	0	1	1	1
2017-12-14 02:44:00	2017-12-14 09:35:00	2017-12-14 09:44:00	502	6	3	1	1	1	11	2	2	2	2	2	2	2	2	2	2	1	2	2	2	1	2	1	2	0		1	2	2	19	1	1	1	0	0	99
2017-12-14 02:55:00	2017-12-14 09:43:00	2017-12-14 09:48:00	322	6	3	1	1	1	4	2	2	2	2	2	2	2	2	2	2	2	99	2	99	1	2	99		99		1	2	2	37	5	0	1	2	99	1	1	1
2017-12-14 03:48:00	2017-12-14 10:41:00	2017-12-14 10:48:00	389	6	3	1	99	1	2	2	2	2	2	2	99	99	99	2	99	1	99	2	2	1	2	1	2	1	2	0			22	2	0	1	99	1	99
2017-12-15 04:08:00	2017-12-15 10:59:00	2017-12-15 11:07:00	472	6	3	1	99	1	11	2	2	2	2	2	2	99	2	2	2	99	99	2	2	1	2	1	2	1	2	0			21	1	1	1	99	1	0
2017-08-30 09:29:00	2017-08-30 10:50:00	2017-08-30 11:03:00	772	7	1	1	2	1	5	2	2	2	2	2	2	2	2	2	2	2	2	2	2	1	2	1	2	1	2	1	2	2	23	2	1	1	99	1	99
2017-08-30 09:29:00	2017-08-30 11:04:00	2017-08-30 11:12:00	460	7	1	1	2	1	2	2	2	2	1	2	2	99	1	2	1	0	2	2	99	0		1	2	1	2	0			23	2	0	1	2	1	0
2017-08-31 04:28:00	2017-08-31 10:14:00	2017-08-31 10:27:00	776	7	1	1	2	1	3	2	2	2	2	2	2	1	1	2	1	2	2	2	0	0		1	2	1	2	1	2	0	22.9	2	1	1	0	1	0
2017-08-31 05:28:00	2017-08-31 11:18:00	2017-08-31 11:27:00	579	7	1	1	1	1	7	2	2	2	2	2	2	2	2	2	2	2	2	2	2	1	2	1	2	0		1	2	2	32	5	0	1	1	1	1	1	0
2017-08-31 06:06:00	2017-08-31 11:56:00	2017-08-31 12:05:00	554	7	1	1	2	0	2	2	2	2	2	2	2	2	2	2	2	1	99	2	2	99		1	2	99		0			24	1	0	1	1	1	0
2017-09-05 10:37:00	2017-09-05 12:57:00	2017-09-05 13:10:00	777	7	1	1	1	1	4	2	2	2	2	2	2	2	2	2	2	2	2	2	2	1	2	1	2	1	2	1	2	2	17	1	1	1	0	1	99
2017-09-05 10:37:00	2017-09-05 12:44:00	2017-09-05 12:54:00	584	7	1	1	0	0	3	2	2	2	2	2	2	2	2	2	2	0	2	2	2	1	2	1	2	1	2	1	2	2	31	4	0	1	2	1	1	0
2017-09-07 07:18:00	2017-09-07 09:09:00	2017-09-07 09:23:00	838	7	1	1	2	1	3	2	2	2	1	2	99	99	2	2	99	0	2	2	1	1	2	0		0		0			23	1	0	1	0	0	99
2017-09-07 07:18:00	2017-09-07 11:02:00	2017-09-07 11:22:00	1224	7	1	1	2	1	3	2	2	2	2	0	2	2	2	2	1	0	2	2	2	0		1	2	0		1	2	99	22	8	0	1	99	1	0
2017-09-07 07:18:00	2017-09-07 11:46:00	2017-09-07 11:56:00	552	7	1	1	2	1	7	2	2	2	2	2	2	2	2	2	2	0	0	2	2	0		1	2	0		0			20	1	1	1	0	1	0
2017-09-11 06:12:00	2017-09-11 11:54:00	2017-09-11 12:02:00	530	7	1	1	1	1	3	0	2	2	2	2	2	2	2	2	2	2	2	2	2	1	2	1	2	0		0			22	2	0	1	2	1	0
2017-09-11 06:12:00	2017-09-11 12:03:00	2017-09-11 12:12:00	519	7	1	1	1	99	2	2	2	2	2	2	1	2	2	2	2	99	0	2	1	1	2	1	2	99		99			20	1	99	1	0	1	99
2017-09-11 06:41:00	2017-09-11 12:33:00	2017-09-11 12:41:00	468	7	1	1	2	0	7	2	2	2	2	1	2	2	2	2	2	1	2	2	2	0		1	2	99		1	2	2	34	2	99	1	2	1	1	1	1
2017-09-12 04:10:00	2017-09-12 09:40:00	2017-09-12 09:49:00	530	7	1	1	1	1	3	2	2	2	2	1	2	1	2	1	2	99	99	1	2	99		1	2	0		99			26	1	0	1	99	1	99
2017-09-12 04:10:00	2017-09-12 09:51:00	2017-09-12 10:00:00	542	7	1	1	2	1	7	2	2	2	2	2	2	2	2	2	2	0	0	2	2	0		1	2	1	2	1	2	2	40	5	0	1	2	1	0
2017-09-12 04:11:00	2017-09-12 10:00:00	2017-09-12 10:09:00	544	7	1	1	2	1	1	2	2	2	2	2	2	2	1	2	2	0	2	2	0	1	2	1	2	0		1	2	99	23	1	0	1	0	1	0
2017-09-12 04:35:00	2017-09-12 10:26:00	2017-09-12 10:35:00	510	7	1	1	2	99	5	2	2	2	2	2	2	1	1	2	1	0	2	2	1	0		1	0	1	2	1	2	1	18	1	0	1	99	1	99
2017-09-13 05:29:00	2017-09-13 11:18:00	2017-09-13 11:28:00	624	7	1	1	1	1	7	2	2	2	2	2	2	2	2	2	2	2	2	2	2	1	2	1	2	0		1	2	2	22	2	0	1	2	1	99
2017-09-13 06:33:00	2017-09-13 12:23:00	2017-09-13 12:32:00	532	7	1	1	2	1	3	2	2	2	2	2	2	2	2	2	2	2	2	2	2	1	2	1	2	1	2	1	2	2	27	3	0	0	2	0	1	1	1
2017-09-14 04:23:00	2017-09-14 10:13:00	2017-09-14 10:23:00	596	7	1	1	2	99	5	2	2	1	2	2	2	99	2	2	2	1	2	2	2	0		0		0		1	2	2	19	1	0	1	0	1	0
2017-09-14 04:50:00	2017-09-14 10:40:00	2017-09-14 10:50:00	585	7	1	1	2	0	7	2	2	2	2	2	2	2	2	2	2	0	99	2	99	1	2	1	2	0		1	2	99	24	3	0	0	0	1	0
2017-09-18 05:58:00	2017-09-18 11:49:00	2017-09-18 11:58:00	531	7	1	1	2	1	7	2	2	2	2	2	2	2	1	2	1	1	2	2	2	1	2	0		1	2	1	2	2	26	3	1	1	99	99	1	1	1
2017-09-19 05:05:00	2017-09-19 10:54:00	2017-09-19 11:04:00	582	7	1	1	1	1	4	2	2	2	2	2	2	2	2	2	1	2	2	2	2	1	2	1	2	1	2	1	2	1	25	2	0	99	2	1	1	0
2017-09-20 05:53:00	2017-09-20 11:42:00	2017-09-20 11:51:00	547	7	1	1	2	1	1	2	2	2	2	2	2	2	2	2	2	2	2	2	2	1	2	1	2	1	2	1	2	2	31	3	1	1	2	99	1	1	1
2017-09-20 06:01:00	2017-09-20 11:48:00	2017-09-20 11:57:00	528	7	1	1	0	0	7	2	2	2	2	99	2	2	2	2	99	99	99	2	2	1	2	1	2	0		1	2	2	21	1	0	1	99	0	99
2017-09-21 05:39:00	2017-09-21 11:29:00	2017-09-21 11:39:00	545	7	1	1	2	1	3	2	2	2	2	2	2	2	2	2	2	99	2	2	2	1	2	1	2	1	2	1	2	2	36	3	99	99	2	1	1	1	1
2017-09-21 05:42:00	2017-09-21 11:09:00	2017-09-21 11:19:00	554	7	1	1	2	1	2	2	2	2	2	2	2	2	2	2	2	2	2	2	2	1	2	1	2	1	2	1	2	2	33	3	0	1	0	1	1	0
2017-09-21 06:04:00	2017-09-21 11:49:00	2017-09-21 12:04:00	866	7	1	1	1	0	1	2	99	1	2	0	1	0	1	0	0	99	0	2	1	99		0		0		0			40	2	0	99	99	99	0
2017-09-21 06:21:00	2017-09-21 12:13:00	2017-09-21 12:21:00	495	7	1	1	2	0	5	2	2	2	2	2	2	1	2	2	1	2	99	2	2	1	2	1	2	99		1	2	2	20	1	0	1	99	1	0
2017-09-21 06:36:00	2017-09-21 12:23:00	2017-09-21 12:36:00	776	7	1	1	0	1	7	2	2	2	2	2	2	99	2	2	2	0	2	2	2	1	2	1	2	99		1	2	2	26	5	99	1	99	1	99
2017-09-21 06:44:00	2017-09-21 12:36:00	2017-09-21 12:44:00	457	7	1	1	2	1	3	2	2	2	2	2	2	2	2	2	2	1	1	2	2	1	2	1	2	0		1	2	2	30	3	0	1	1	0	0
2017-09-25 07:55:00	2017-09-25 13:33:00	2017-09-25 13:45:00	694	7	1	1	1	1	7	2	2	2	2	2	99	2	0	2	0	0	2	2	2	0		1	2	0		1	2	1	29	2	1	1	99	1	0
2017-09-26 04:35:00	2017-09-26 10:24:00	2017-09-26 10:33:00	553	7	1	1	2	1	1	2	2	2	2	2	2	2	99	2	2	2	99	2	2	0		0		0		0			18	2	0	0	2	0	1	0
2017-09-27 05:45:00	2017-09-27 11:31:00	2017-09-27 11:40:00	518	7	1	1	2	1	3	2	2	1	2	2	2	2	2	2	1	1	2	2	0	1	2	0		1	2	1	2	1	17	1	0	0	0	0	0
2017-09-28 04:44:00	2017-09-28 10:36:00	2017-09-28 10:44:00	496	7	1	1	1	1	5	2	2	2	2	2	2	2	1	2	2	2	1	2	1	1	2	1	2	1	2	1	2	2	22	2	0	0	0	1	99
2017-09-28 04:53:00	2017-09-28 10:45:00	2017-09-28 10:53:00	502	7	1	1	2	1	3	2	2	2	2	2	2	2	2	2	2	2	2	2	2	1	2	99		1	2	1	2	2	26	3	99	99	99	99	1	1	1
2017-09-28 05:07:00	2017-09-28 10:57:00	2017-09-28 11:07:00	566	7	1	1	1	0	5	2	2	2	2	2	2	2	2	2	2	2	2	2	2	1	2	1	2	1	2	1	2	2	26	3	0	1	1	1	0
2017-09-28 05:27:00	2017-09-28 11:14:00	2017-09-28 11:27:00	722	7	1	1	2	0	3	2	2	2	2	1	2	99	99	2	2	0	2	2	99	0		1	2	1	2	0				1	1	1	2	1	99
2017-09-28 05:38:00	2017-09-28 11:31:00	2017-09-28 11:37:00	345	7	1	1	1	1	3	2	2	2	1	2	2	1	2	2	2	0	99	2	2	1	1	0		0		0			26	1	0	1	99	0	99
2017-09-28 05:49:00	2017-09-28 11:41:00	2017-09-28 11:49:00	465	7	1	1	1	0	2	2	2	2	2	2	2	2	2	2	2	2	2	2	0	0		1	2	0		1	2	2	20	1	0	1	2	1	0
2017-09-28 06:04:00	2017-09-28 11:56:00	2017-09-28 12:04:00	483	7	1	1	1	1	0	2	2	2	2	2	2	2	2	2	2	2	2	2	2	1	2	1	2	1	2	0			22	1	1	1	99	1	99
2017-10-02 04:39:00	2017-10-02 10:27:00	2017-10-02 10:36:00	506	7		1	2	0	1	2	2	2	2	1	2	2	2	2	1	0	2	2	1	1	2	0		99		99			17	1	0	1	1	99	1	1	1
2017-10-02 07:33:00	2017-10-02 11:27:00	2017-10-02 11:38:00	663	7		1	0	1	3	2	2	2	2	2	2	0	0	2	2	2	1	2	0	1	2	1	2	0		1	2	2	29	4	0	1	0	1	0
2017-10-02 07:37:00	2017-10-02 11:28:00	2017-10-02 11:38:00	604	7		1	0	1	5	2	2	2	2	2	2	2	1	2	2	2	99	2	2	99		1	2	99		99			32	4	1	1	0	1	1	1	99
2017-10-03 05:00:00	2017-10-03 10:52:00	2017-10-03 11:00:00	508	7		1	2	0	3	2	2	2	2	1	2	2	2	2	2	1	2	2	2	1	2	0		1	2	1	2	2	28	3	0	1	0	0	1	1	0
2017-10-03 05:52:00	2017-10-03 11:43:00	2017-10-03 11:52:00	505	7		1	1	1	3	2	2	2	2	2	2	1	2	2	2	2	1	2	2	1	2	1	2	0		1	2	2	24	3	0	1	0	0	1	1	1
2017-10-05 05:06:00	2017-10-05 10:59:00	2017-10-05 11:06:00	372	7		1	2	0	6	2	2	2	2	2	2	1	0	2	2	0	0	2	0	0		0		0		0			20	1	0	1	0	0	0
2017-10-05 06:28:00	2017-10-05 12:18:00	2017-10-05 12:27:00	544	7		1	2	1	5	2	2	2	2	2	2	2	2	2	2	2	2	2	2	1	2	1	2	1	2	0			17	1	1	1	2	1	1	1	0
2017-10-09 05:00:00	2017-10-09 10:43:00	2017-10-09 10:53:00	595	7		1	2	1	5	2	2	2	2	2	2	0	2	2	2	2	2	2	1	0		99		99		1	2	2	32	3	0	1	1	0	1	1	1
2017-10-09 05:19:00	2017-10-09 11:05:00	2017-10-09 11:19:00	825	7		1	2	1	7	2	2	2	2	2	2	2	2	2	2	2	2	2	2	1	2	1	2	1	2	1	2	2	36	4	0	1	2	1	1	1	0
2017-10-09 05:31:00	2017-10-09 11:20:00	2017-10-09 11:31:00	661	7		1	1	1	3	2	2	2	2	2	99	1	2	2	2	99	2	2	2	1	2	1	2	0		1	2	2	22	2	1	1	2	1	0
2017-10-09 05:36:00	2017-10-09 11:22:00	2017-10-09 11:31:00	529	7		1	0	1	3	2	2	2	2	2	2	2	2	2	2	99	2	2	2	1	2	1	2	99		1	2	2	21	1	0	0	2	1	0
2017-10-09 06:10:00	2017-10-09 11:39:00	2017-10-09 11:48:00	503	7		1	0	1	2	2	2	0	2	2	2	99	99	2	0	0	0	2	2	0		0		0		0			21	2	0	0	99	0	1	1	1
2017-10-10 03:50:00	2017-10-10 09:43:00	2017-10-10 09:50:00	389	7		1	2	1	6	2	2	2	2	2	2	1	2	2	2	2	2	2	2	1	2	1	2	1	2	1	2	2	22	2	0	0	1	0	99
2017-10-11 04:51:00	2017-10-11 10:41:00	2017-10-11 10:51:00	610	7		1	2	1	3	2	2	2	2	2	2	2	2	2	2	1	2	2	2	1	2	1	2	0		1	2	2	25	1	1	1	99	1	99
2017-10-12 05:03:00	2017-10-12 10:54:00	2017-10-12 11:03:00	547	7		1	1	0	3	2	2	2	2	2	2	2	2	2	2	99	99	2	2	0		1	1	99		1	2	2	30	2	1	1	99	0	1	1	1
2017-10-12 05:15:00	2017-10-12 11:04:00	2017-10-12 11:14:00	575	7		1	2	1	3	2	2	99	1	2	2	2	2	2	2	1	1	2	2	1	2	1	2	1	2	1	2	2	24	3	1	1	2	1	0
2017-10-12 05:23:00	2017-10-12 11:15:00	2017-10-12 11:23:00	471	7		1	1	1	6	2	2	2	2	2	2	2	2	2	2	99	99	2	2	1	2	1	2	99		1	2	2	26	5	99	1	1	1	1	1	1
2017-10-12 05:55:00	2017-10-12 11:47:00	2017-10-12 11:55:00	470	7		1	2	1	5	2	2	2	2	2	2	2	2	2	1	2	1	2	1	1	2	1	2	0		0			17	1	0	1	1	1	99
2017-10-16 04:55:00	2017-10-16 10:46:00	2017-10-16 10:55:00	549	7		1	2	0	7	2	2	2	2	2	99	99	2	2	99	1	2	2	0	0		1	2	0		1	2	2	20	1	1	1	99	1	99
2017-10-16 06:01:00	2017-10-16 11:52:00	2017-10-16 12:00:00	534	7		1	99	1	3	2	2	2	2	2	1	1	2	2	1	0	2	2	2	1	2	1	2	0		1	2	2	35	2	0	1	0	1	0
2017-10-17 05:26:00	2017-10-17 11:17:00	2017-10-17 11:26:00	538	7		1	99	1	3	2	2	2	0	2	0	0	2	2	0	0	0	2	99	1	2	1	2	1	2	1	2	0	25	2	0	0	1	1	1	0
2017-10-17 05:44:00	2017-10-17 11:37:00	2017-10-17 11:44:00	444	7		1	1	1	4	2	2	2	2	2	2	2	2	2	2	99	2	2	2	1	2	1	2	1	2	1	2	1	22	2	1	1	2	1	99
2017-10-19 05:10:00	2017-10-19 11:01:00	2017-10-19 11:10:00	567	7		1	1	1	7	2	2	2	2	2	2	2	2	2	2	2	2	2	2	1	2	1	2	1	2	1	2	2	31	4	0	0	1	1	99
2017-10-19 05:30:00	2017-10-19 11:21:00	2017-10-19 11:30:00	504	7		1	1	1	7	2	2	2	2	2	2	2	2	2	2	2	2	2	2	1	2	1	2	1	2	1	2	2	20	2	0	1	2	1	0
2017-10-19 06:21:00	2017-10-19 12:12:00	2017-10-19 12:21:00	572	7		1	1	1	6	2	2	2	2	2	2	2	2	2	2	0	0	2	2	1	2	1	2	99		1	1	2	38	3	99	1	1	1	99
2017-10-23 05:27:00	2017-10-23 11:12:00	2017-10-23 11:26:00	831	7		1	2	1	0	2	2	2	2	2	2	2	2	2	2	2	1	2	2	1	2	1	2	1	2	1	2	2	34	3	1	1	2	1	0
2017-10-23 06:06:00	2017-10-23 11:55:00	2017-10-23 12:05:00	615	7		1	2	1	2	2	2	2	0	2	2	2	2	2	2	99	2	2	2	1	2	0		0		1	2	2	20	2	0	1	2	1	0
2017-10-24 04:56:00	2017-10-24 10:48:00	2017-10-24 10:56:00	473	7	2	1	2	1	5	2	2	2	2	2	2	2	2	2	2	1	2	2	2	1	2	1	2	1	2	1	2	2	36	3	0	0	1	1	1	0
2017-10-24 05:17:00	2017-10-24 11:09:00	2017-10-24 11:17:00	472	7	2	1	1	1	2	2	2	2	2	2	1	2	2	2	2	2	1	2	2	1	2	1	2	0		1	2	2	32	3	1	1	1	1	0
2017-10-25 05:18:00	2017-10-25 11:03:00	2017-10-25 11:12:00	514	7	2	1	2	1	5	2	2	2	2	2	2	1	2	2	1	1	1	2	2	1	2	1	2	1	2	1	2	2	27	2	1	1	1	1	1	1	0
2017-10-25 05:18:00	2017-10-25 11:12:00	2017-10-25 11:18:00	377	7	2	1	0	1	4	2	2	2	2	1	2	0	0	2	2	2	1	2	2	1	2	1	2	0		1	2	2	29	4	0	1	2	1	0
2017-10-30 04:04:00	2017-10-30 09:53:00	2017-10-30 10:04:00	657	7	2	1	0	1	0	2	2	2	2	2	2	2	2	2	2	2	2	2	2	1	2	1	2	0		1	2	2	21	2	0	1	1	1	0
2017-10-30 04:11:00	2017-10-30 10:01:00	2017-10-30 10:08:00	380	7	2	1	0	1	2	2	2	2	2	2	2	1	2	2	1	2	2	2	0	1	2	1	2	0		1	2	99	17	1	1	0	0	1	0
2017-10-31 03:48:00	2017-10-31 09:40:00	2017-10-31 09:47:00	448	7	2	1	2	1	3	2	2	2	2	1	2	2	1	2	2	2	2	2	2	1	2	0		0		0			17	1	0	1	1	0	1	1	1
2017-11-01 05:08:00	2017-11-01 11:01:00	2017-11-01 11:08:00	446	7	2	1	2	1	2	2	2	2	2	2	2	2	2	2	2	1	1	2	2	0		1	2	0		1	2	1		3	0	1	0	0	1	1	1
2017-11-01 05:51:00	2017-11-01 11:43:00	2017-11-01 11:51:00	506	7	2	1	2	1	3	2	2	2	2	2	2	2	2	2	2	1	2	2	1	1	2	1	2	0		1	2	99	22	1	1	1	99	1	0
2017-11-02 05:00:00	2017-11-02 10:55:00	2017-11-02 11:00:00	298	7	2	1	2	1	6	2	2	2	2	2	2	2	2	2	2	0	0	2	2	1	2	1	2	0		1	2	2	20	1	0	1	0	1	0
2017-11-02 06:12:00	2017-11-02 12:04:00	2017-11-02 12:12:00	435	7	2	1	2	0	1	2	2	2	2	2	2	2	99	2	99	0	0	2	2	1	0	1	2	1	2	1	2	2	25	1	1	1	99	1	0
2017-11-06 03:32:00	2017-11-06 10:24:00	2017-11-06 10:32:00	469	7	2	1	1	1	4	2	2	2	2	2	2	2	1	2	2	2	2	2	2	1	2	1	2	0		1	2	1	29	2	0	1	99	1	0
2017-11-06 03:48:00	2017-11-06 10:41:00	2017-11-06 10:48:00	418	7	2	1	1	1	7	2	2	2	2	2	2	2	2	2	2	2	2	2	2	1	2	0		1	2	1	2	2	36	4	0	1	2	0	1	1	1
2017-11-06 04:00:00	2017-11-06 10:55:00	2017-11-06 11:00:00	329	7	2	1	0	1	3	2	2	2	1	2	2	2	2	2	2	99	1	2	2	1	2	1	2	99		99			20	1	0	1	99	1	99
2017-11-06 04:20:00	2017-11-06 11:13:00	2017-11-06 11:20:00	415	7	2	1	2	1	2	2	2	2	2	2	2	2	2	2	2	2	2	2	2	0		0		1	2	1	2	2	24	3	0	1	99	0	99
2017-11-06 04:39:00	2017-11-06 11:31:00	2017-11-06 11:39:00	495	7	2	1	1	1	1	2	2	2	2	2	2	2	1	2	2	2	1	2	2	1	2	1	2	0		0			18	2	0	0	2	0	1	1	1
2017-11-07 03:43:00	2017-11-07 10:25:00	2017-11-07 10:43:00	1099	7	2	1	1	0	0	2	2	2	2	2	1	1	2	2	2	1	1	2	0	1	0	1	2	0		1	2	2	21	1	0	1	0	1	0
2017-11-07 03:56:00	2017-11-07 10:40:00	2017-11-07 10:52:00	766	7	2	1	1	1	0	2	2	2	2	2	2	2	2	2	2	2	2	2	2	1	2	1	2	1	2	99			29	3	99	99	2	1	0
2017-11-07 04:05:00	2017-11-07 10:57:00	2017-11-07 11:05:00	485	7	2	1	1	1	1	2	2	2	2	2	2	2	2	2	2	2	2	2	2	1	2	1	2	1	2	1	2	2	24	2	1	1	2	0	1	1	1
2017-11-07 04:25:00	2017-11-07 11:15:00	2017-11-07 11:25:00	623	7	2	1	1	1	2	2	2	2	2	2	2	2	2	2	2	2	2	2	2	1	2	1	2	1	2	1	2	2	25	2	1	1	1	1	0
2017-11-07 04:41:00	2017-11-07 11:27:00	2017-11-07 11:41:00	854	7	2	1	2	1	3	2	2	2	2	1	2	2	2	2	2	2	2	2	2	1	2	1	2	1	2	1	2	2	45	7	1	0	2	1	1	1	0
2017-11-08 03:25:00	2017-11-08 10:16:00	2017-11-08 10:25:00	533	7	2	1	2	1	1	2	2	2	2	2	2	2	2	2	2	2	2	2	2	1	2	0		0		1	2	2	31	3	0	1	2	0	0
2017-11-08 03:41:00	2017-11-08 10:26:00	2017-11-08 10:41:00	867	7	2	1	2	1	3	2	2	2	1	2	2	2	99	2	2	0	2	2	1	99		1	2	1	2	99			20	1	0	0	1	1	0
2017-11-09 03:19:00	2017-11-09 10:12:00	2017-11-09 10:19:00	469	7	2	1	2	0	7	2	2	2	2	2	2	2	2	2	2	0	1	2	2	1	2	1	2	1	99	1	2	2	24	3	0	1	0	1	0
2017-11-09 03:34:00	2017-11-09 10:25:00	2017-11-09 10:34:00	521	7	2	1	2	1	1	2	2	2	2	2	2	2	99	2	2	0	2	2	0	1	2	0		1	2	1	2	2	40	1	0	0	1	0	1	1	1
2017-11-09 03:58:00	2017-11-09 10:49:00	2017-11-09 10:58:00	533	7	2	1	99	0	5	2	2	2	2	2	2	99	99	2	2	99	99	2	2	0		1	2	99		1	2	2	15	1	1	1	99	1	0
2017-11-09 04:31:00	2017-11-09 11:23:00	2017-11-09 11:31:00	467	7	2	1	2	1	1	2	2	2	2	2	2	2	2	2	2	2	2	2	99	99		1	2	99		1	2	2	36	2	1	1	99	99	1	1	1
2017-11-13 02:54:00	2017-11-13 09:46:00	2017-11-13 09:53:00	421	7		1	2	1	7	2	2	99	99	99	2	99	2	2	2	99	99	2	99	1	2	1	99	99		1	2	99	26	2	0	1	99	99	99
2017-11-13 03:10:00	2017-11-13 10:02:00	2017-11-13 10:10:00	487	7		1	2	1	2	2	2	2	2	2	2	2	2	2	2	2	2	2	2	1	2	1	2	1	2	1	2	2	21	3	1	1	1	1	0
2017-11-14 03:54:00	2017-11-14 10:45:00	2017-11-14 10:53:00	525	7		1	2	1	3	2	2	2	2	2	2	99	99	2	2	2	2	2	2	0		1	2	1	2	1	2	2	23	1	1	1	99	1	0
2017-11-14 04:18:00	2017-11-14 11:08:00	2017-11-14 11:18:00	619	7		1	1	1	4	2	2	2	2	2	2	2	2	2	2	99	99	2	2	1	2	1	2	99		1	2	2	17	1	1	0	99	1	0
2017-11-14 04:22:00	2017-11-14 11:13:00	2017-11-14 11:20:00	437	7		1	2	1	4	0	2	2	2	2	2	2	2	2	2	2	2	2	2	1	2	1	2	1	2	1	2	2	22	1	0	1	0	1	1	1	0
2017-11-14 04:51:00	2017-11-14 11:43:00	2017-11-14 11:51:00	471	7		1	2	1	3	2	2	2	2	2	2	2	1	2	2	2	1	2	2	1	2	1	2	0		0			21	2	1	1	0	1	1	1	0
2017-11-15 04:36:00	2017-11-15 11:27:00	2017-11-15 11:35:00	498	7	3	1	0	0	5	2	2	2	2	2	2	1	2	2	1	1	99	2	2	1	2	1	1	1	2	1	2	2	28	2	0	1	99	1	0
2017-11-15 04:56:00	2017-11-15 11:49:00	2017-11-15 11:56:00	417	7	3	1	1	1	7	2	2	2	2	2	1	0	0	2	0	2	2	2	0	1	2	1	2	99		0			17	1	1	0	99	1	0
2017-11-15 05:13:00	2017-11-15 12:06:00	2017-11-15 12:13:00	398	7	3	1	0	1	2	2	2	2	2	2	2	2	2	2	2	99	2	2	2	1	2	1	2	1	2	0			19	1	1	0	99	1	99
2017-11-15 05:21:00	2017-11-15 12:14:00	2017-11-15 12:21:00	436	7	3	1	2	1	7	2	2	2	2	2	2	2	2	2	2	2	2	2	2	1	2	1	2	1	2	1	2	2	22	2	0	0	2	1	0
2017-11-15 05:34:00	2017-11-15 12:27:00	2017-11-15 12:34:00	413	7	3	1	2	1	4	2	2	2	2	2	2	2	2	2	2	2	2	2	2	1	2	1	2	1	2	1	2	2	28	3	0	1	99	1	99
2017-11-20 02:51:00	2017-11-20 09:45:00	2017-11-20 09:51:00	379	7	3	1	2	1	3	2	2	2	2	2	2	2	2	2	2	2	2	2	2	1	2	1	2	1	2	1	2	2	40	5	0	1	99	1	99
2017-11-20 03:09:00	2017-11-20 10:01:00	2017-11-20 10:09:00	482	7	3	1	2	1	2	2	2	2	2	2	1	1	99	2	99	2	99	2	1	99		99		99		1	2	2	21	2	0	1	99	99	99
2017-11-20 03:27:00	2017-11-20 10:20:00	2017-11-20 10:27:00	435	7	3	1	2	0	0	2	2	2	2	2	2	2	2	2	2	2	2	2	2	1	2	99		1	2	1	2	2	34	6	0	1	2	0	1	1	0
2017-11-22 04:14:00	2017-11-22 11:01:00	2017-11-22 11:08:00	440	7	3	1	2	1	0	2	2	2	2	2	2	2	2	2	2	2	2	2	2	1	2	1	2	0		1	2	2	34	4	1	0	1	1	0
2017-11-27 03:50:00	2017-11-27 10:40:00	2017-11-27 10:50:00	552	7	3	1	99	99	0	0	2	2	2	2	2	2	2	2	2	1	2	2	1	1	2	1	2	0		99			19	1	0	1	0	1	0
2017-11-27 04:09:00	2017-11-27 11:03:00	2017-11-27 11:09:00	404	7	3	1	1	1	2	2	2	2	2	2	2	1	0	2	2	2	1	2	2	1	2	1	2	1	2	1	2	1	26	2	0	0	1	1	1	0
2017-11-27 04:48:00	2017-11-27 11:40:00	2017-11-27 11:48:00	490	7	3	1	2	0	0	2	2	2	2	2	2	2	1	2	1	2	2	2	2	0		1	2	0		0			19	1	1	0	99	1	0
2017-11-28 05:10:00	2017-11-28 12:03:00	2017-11-28 12:10:00	387	7	3	1	2	1	2	2	2	2	2	2	2	2	2	2	2	2	2	2	2	1	2	1	2	1	2	1	2	2	21	2	0	1	99	0	1	0
2017-11-29 04:56:00	2017-11-29 11:46:00	2017-11-29 11:55:00	590	7	3	1	2	1	2	2	2	2	2	2	99	99	99	2	2	0	0	2	99	1	2	1	2	1	2	1	2	99	35	3	1	1	99	1	0
2017-11-30 03:44:00	2017-11-30 10:29:00	2017-11-30 10:35:00	338	7	3	1	2	1	5	2	2	2	2	2	2	99	2	2	99	2	2	2	2	99		1	2	1	2	1	2	2	25	1	0	1	99	1	0
2017-11-30 03:59:00	2017-11-30 10:53:00	2017-11-30 10:59:00	402	7	3	1	1	1	5	2	2	2	2	2	2	1	1	2	1	1	2	2	1	1	2	1	2	1	2	1	2	2	26	2	99	1	1	0	1	0
2017-11-30 04:31:00	2017-11-30 11:24:00	2017-11-30 11:31:00	394	7	3	1	1	1	7	99	2	2	2	2	2	2	2	2	2	2	2	2	2	1	2	1	2	1	2	1	2	1	31	4	99	1	1	1	99
2017-12-04 03:32:00	2017-12-04 10:22:00	2017-12-04 10:32:00	567	7	3	1	2	1	3	2	2	2	2	2	2	2	2	2	2	2	2	2	2	1	2	1	1	1	2	1	2	2	28	3	99	1	2	99	1	1	1
2017-12-04 03:46:00	2017-12-04 10:38:00	2017-12-04 10:46:00	445	7	3	1	2	1	3	2	2	2	2	2	2	2	2	2	2	0	2	2	2	1	2	1	2	0		1	2	2	22	2	0	1	2	1	0
2017-12-04 04:18:00	2017-12-04 11:09:00	2017-12-04 11:18:00	558	7	3	1	2	1	7	2	2	2	2	2	2	2	2	2	2	2	2	2	2	1	2	1	2	1	2	1	2	2	25		1	1	1	1	1	0
2017-12-05 03:25:00	2017-12-05 10:17:00	2017-12-05 10:25:00	484	7	3	1	2	1	2	2	2	2	2	2	2	2	99	2	99	2	99	2	2	1	2	1	2	1	2	99			18	2	0	0	2	0	1	1	1
2017-12-05 05:49:00	2017-12-05 12:41:00	2017-12-05 12:48:00	412	7	3	1	2	0	3	2	2	2	2	2	2	2	2	2	2	2	2	2	2	1	2	1	2	0		1	2	2	29	3	0	1	99	0	1	0
2017-12-06 03:36:00	2017-12-06 10:27:00	2017-12-06 10:35:00	474	7	3	1	2	1	3	1	2	2	1	1	2	2	2	1	1	0	2	2	2	1	2	1	2	0		1	2	1	32	3	1	0	2	0	1	1	1
2017-12-06 05:35:00	2017-12-06 12:27:00	2017-12-06 12:35:00	431	7	3	1	2	1	2	2	2	2	2	2	2	2	2	2	2	0	2	2	2	1	2	1	2	1	2	1	2	2	25	2	0	1	99	1	1	1	99
2017-12-07 03:35:00	2017-12-07 10:28:00	2017-12-07 10:35:00	424	7	3	1	2	1	1	2	2	2	2	2	2	2	2	2	2	2	2	2	2	99		1	2	1	2	1	2	2	24	2	0	0	2	0	99
2017-12-07 04:02:00	2017-12-07 10:52:00	2017-12-07 11:02:00	575	7	3	1	1	1	0	2	2	2	2	2	2	2	0	2	2	0	99	2	2	1	2	1	2	1	2	1	2	2	36	3	1	1	99	1	1	1	1
2017-12-07 04:30:00	2017-12-07 11:24:00	2017-12-07 11:30:00	351	7	3	1	99	0	5	2	2	0	2	2	2	2	0	2	1	0	0	2	0	1	2	1	2	1	2	0			16	1	1	1	0	1	0
2017-12-07 04:42:00	2017-12-07 11:36:00	2017-12-07 11:42:00	372	7	3	1	2	0	7	2	2	2	2	2	1	1	2	2	1	2	2	2	1	1	2	1	2	0		99			17	1	99	1	2	1	99
2017-12-11 04:08:00	2017-12-11 10:58:00	2017-12-11 11:07:00	549	7	3	1	2	99	0	2	2	2	2	2	2	2	2	2	2	1	2	2	0	1	2	1	2	1	0	1	2	0	28	5	0	1	2	1	1	1	1
2017-12-11 04:13:00	2017-12-11 11:04:00	2017-12-11 11:10:00	367	7	3	1	2	0	7	2	2	2	2	2	2	2	1	2	2	0	2	2	2	1	2	1	2	0		1	2	1	24	3	1	1	1	1	0
2017-12-11 05:05:00	2017-12-11 11:57:00	2017-12-11 12:05:00	456	7	3	1	2	0	2	2	2	2	2	2	2	2	2	2	2	0	0	2	2	99		1	2	0		0			19	1	0	1	1	1	0
2017-12-11 06:19:00	2017-12-11 13:14:00	2017-12-11 13:19:00	298	7	3	1	2	1	3	1	1	1	1	1	1	1	1	1	1	1	0	1	1	1	1	1	1	1	1	1	1	1	33	3	0	1	99	0	1	1	1
2017-12-12 02:55:00	2017-12-12 09:47:00	2017-12-12 09:54:00	403	7	3	1	2	1	4	2	2	2	2	2	2	2	2	2	2	2	2	2	2	1	2	1	2	1	2	1	2	1	22	2	0	1	1	1	0
2017-12-12 03:11:00	2017-12-12 10:03:00	2017-12-12 10:11:00	492	7	3	1	2	1	3	1	2	2	2	2	2	1	2	2	99	1	2	2	1	99		1	2	0		1	2	2	23	2	0	1	99	1	0
2017-12-13 03:41:00	2017-12-13 10:35:00	2017-12-13 10:41:00	347	7	3	1	2	1	7	2	2	2	2	2	2	2	2	2	2	2	2	2	2	1	2	1	2	1	2	1	2	2	22	2	99	99	99	1	99
2017-12-13 04:22:00	2017-12-13 11:15:00	2017-12-13 11:21:00	368	7	3	1	2	0	3	2	2	2	2	2	2	2	2	2	2	99	99	2	2	99		1	2	1	2	99			20	1	99	0	99	1	99
2017-12-13 05:16:00	2017-12-13 12:08:00	2017-12-13 12:16:00	474	7	3	1	2	1	7	2	2	2	2	2	2	2	2	2	2	2	2	2	2	1	2	1	2	1	2	0			28	2	0	1	2	1	1	1	1
2017-12-14 03:56:00	2017-12-14 10:51:00	2017-12-14 10:56:00	286	7	3	1	2	1	2	2	2	2	2	2	2	2	1	2	2	1	1	2	1	1	2	1	2	99		1	2	2	21	1	99	1	99	99	1	1	99
2017-12-14 04:01:00	2017-12-14 10:52:00	2017-12-14 10:57:00	331	7	3	1	2	1	7	2	2	2	2	2	2	2	2	2	2	2	2	2	2	1	2	1	2	0		1	2	2	20	2	0	1	1	1	0
2017-12-14 04:15:00	2017-12-14 11:08:00	2017-12-14 11:15:00	398	7	3	1	2	0	7	2	2	2	2	2	2	2	2	2	2	2	99	2	2	1	2	1	2	1	2	1	2	2	21	1	0	1	0	1	99
2017-12-14 04:18:00	2017-12-14 11:09:00	2017-12-14 11:15:00	333	7	3	1	2	1	6	2	2	2	2	2	2	2	1	2	1	2	1	2	2	1	1	0		0		1	2	1	20	1	0	1	1	0	0
2017-12-14 04:52:00	2017-12-14 11:43:00	2017-12-14 11:52:00	537	7	3	1	1	1	2	2	2	2	2	2	2	2	1	2	2	1	1	2	1	1	2	1	2	0		1	2	2	25	2	1	1	1	1	1	1	1
